# Supplementary material for: Hypoglycemia-Exacerbated Mitochondrial Connexin 43 Accumulation Aggravates Cardiac Dysfunction in Diabetic Cardiomyopathy
Source: Front Cardiovasc Med. 2022 Mar 16;9:800185. doi: 10.3389/fcvm.2022.800185 (PMC8967291; doi:10.3389/fcvm.2022.800185)
Supplement: Supplementary file 1 [file Data_Sheet_1.xls]

## Sheet: Fig. 1B
Table Analyzed	pearson cx43-nc
Column B	DM
vs.	vs.
Column A	Non-DM
Unpaired t test
P value	<0.0001
P value summary	****
Significantly different (P < 0.05)?	Yes
One- or two-tailed P value?	Two-tailed
t, df	t=10.86, df=22
How big is the difference?
Mean of column A	0.7779
Mean of column B	0.5018
Difference between means (B - A) ± SEM	-0.2761 ± 0.02542
95% confidence interval	-0.3288 to -0.2234
R squared (eta squared)	0.8428
F test to compare variances
F, DFn, Dfd	3.720, 11, 11
P value	0.0393
P value summary	*
Significantly different (P < 0.05)?	Yes
Data analyzed
Sample size, column A	12
Sample size, column B	12

## Sheet: Fig. 1C
Table Analyzed	pearson cx43-Tomm20
Column B	DM
vs.	vs.
Column A	Non-DM
Unpaired t test
P value	0.0052
P value summary	**
Significantly different (P < 0.05)?	Yes
One- or two-tailed P value?	Two-tailed
t, df	t=3.204, df=17
How big is the difference?
Mean of column A	0.2101
Mean of column B	0.2863
Difference between means (B - A) ± SEM	0.07620 ± 0.02378
95% confidence interval	0.02602 to 0.1264
R squared (eta squared)	0.3765
F test to compare variances
F, DFn, Dfd	1.365, 9, 8
P value	0.6715
P value summary	ns
Significantly different (P < 0.05)?	No
Data analyzed
Sample size, column A	10
Sample size, column B	9

## Sheet: Fig. 1D
Table Analyzed	cx43
Column B	DM
vs.	vs.
Column A	Non-DM
Unpaired t test
P value	<0.0001
P value summary	****
Significantly different (P < 0.05)?	Yes
One- or two-tailed P value?	Two-tailed
t, df	t=11.34, df=22
How big is the difference?
Mean of column A	12338
Mean of column B	2478
Difference between means (B - A) ± SEM	-9860 ± 869.8
95% confidence interval	-11664 to -8056
R squared (eta squared)	0.8538
F test to compare variances
F, DFn, Dfd	1.476, 11, 11
P value	0.5294
P value summary	ns
Significantly different (P < 0.05)?	No
Data analyzed
Sample size, column A	12
Sample size, column B	12

## Sheet: Fig. 2C
Table Analyzed	fig 1c-EF						Number of families	1
Data sets analyzed	A-D						Number of comparisons per family	6
							Alpha	0.05
ANOVA summary
F	3.981						Tukey's multiple comparisons test	Mean Diff.	95.00% CI of diff.	Significant?	Summary	Adjusted P Value
P value	0.0122						Control 2W vs. Control 8W	0.7822	-5.227 to 6.791	No	ns	0.9858	A-B
P value summary	*						Control 2W vs. DCM 2W	1.51	-3.694 to 6.714	No	ns	0.8683	A-C
Significant diff. among means (P < 0.05)?	Yes						Control 2W vs. DCM 8W	5.63	0.4257 to 10.83	Yes	*	0.0291	A-D
R square	0.1758						Control 8W vs. DCM 2W	0.7279	-4.476 to 5.932	No	ns	0.9825	B-C
							Control 8W vs. DCM 8W	4.847	-0.3565 to 10.05	No	ns	0.0765	B-D
Brown-Forsythe test							DCM 2W vs. DCM 8W	4.12	-0.1294 to 8.368	No	ns	0.0606	C-D
F (DFn, DFd)	3.257 (3, 56)
P value	0.0282						Test details	Mean 1	Mean 2	Mean Diff.	SE of diff.	n1	n2	q	DF
P value summary	*						Control 2W vs. Control 8W	81.87	81.09	0.7822	2.269	10	10	0.4874	56
Are SDs significantly different (P < 0.05)?	Yes						Control 2W vs. DCM 2W	81.87	80.36	1.51	1.965	10	20	1.087	56
							Control 2W vs. DCM 8W	81.87	76.24	5.63	1.965	10	20	4.051	56
Bartlett's test							Control 8W vs. DCM 2W	81.09	80.36	0.7279	1.965	10	20	0.5238	56
Bartlett's statistic (corrected)	6.864						Control 8W vs. DCM 8W	81.09	76.24	4.847	1.965	10	20	3.488	56
P value	0.0764						DCM 2W vs. DCM 8W	80.36	76.24	4.12	1.605	20	20	3.631	56
P value summary	ns
Are SDs significantly different (P < 0.05)?	No
ANOVA table	SS	DF	MS	F (DFn, DFd)	P value
Treatment (between columns)	307.5	3	102.5	F (3, 56) = 3.981	P=0.0122
Residual (within columns)	1442	56	25.75
Total	1749	59
Data summary
Number of treatments (columns)	4
Number of values (total)	60
Table Analyzed	fig 1c-FS						Number of families	1
Data sets analyzed	A-D						Number of comparisons per family	6
							Alpha	0.05
ANOVA summary
F	3.793						Tukey's multiple comparisons test	Mean Diff.	95.00% CI of diff.	Significant?	Summary	Adjusted P Value
P value	0.0151						Control 2W vs. Control 8W	0.6902	-5.379 to 6.759	No	ns	0.9904	A-B
P value summary	*						Control 2W vs. DCM 2W	1.136	-4.120 to 6.392	No	ns	0.94	A-C
Significant diff. among means (P < 0.05)?	Yes						Control 2W vs. DCM 8W	5.406	0.1502 to 10.66	Yes	*	0.0416	A-D
R square	0.1689						Control 8W vs. DCM 2W	0.4456	-4.810 to 5.702	No	ns	0.996	B-C
							Control 8W vs. DCM 8W	4.716	-0.5400 to 9.972	No	ns	0.0936	B-D
Brown-Forsythe test							DCM 2W vs. DCM 8W	4.27	-0.02107 to 8.562	No	ns	0.0516	C-D
F (DFn, DFd)	3.162 (3, 56)
P value	0.0315						Test details	Mean 1	Mean 2	Mean Diff.	SE of diff.	n1	n2	q	DF
P value summary	*						Control 2W vs. Control 8W	49.49	48.8	0.6902	2.292	10	10	0.4259	56
Are SDs significantly different (P < 0.05)?	Yes						Control 2W vs. DCM 2W	49.49	48.36	1.136	1.985	10	20	0.8092	56
							Control 2W vs. DCM 8W	49.49	44.09	5.406	1.985	10	20	3.852	56
Bartlett's test							Control 8W vs. DCM 2W	48.8	48.36	0.4456	1.985	10	20	0.3175	56
Bartlett's statistic (corrected)	8.333						Control 8W vs. DCM 8W	48.8	44.09	4.716	1.985	10	20	3.36	56
P value	0.0396						DCM 2W vs. DCM 8W	48.36	44.09	4.27	1.621	20	20	3.726	56
P value summary	*
Are SDs significantly different (P < 0.05)?	Yes
ANOVA table	SS	DF	MS	F (DFn, DFd)	P value
Treatment (between columns)	298.9	3	99.63	F (3, 56) = 3.793	P=0.0151
Residual (within columns)	1471	56	26.27
Total	1770	59
Data summary
Number of treatments (columns)	4
Number of values (total)	60
Table Analyzed	fig 1c-EA						Number of families	1
Data sets analyzed	A-D						Number of comparisons per family	6
							Alpha	0.05
ANOVA summary
F	6.356						Tukey's multiple comparisons test	Mean Diff.	95.00% CI of diff.	Significant?	Summary	Adjusted P Value
P value	0.0009						Control 2W vs. Control 8W	-0.0221	-0.5570 to 0.5128	No	ns	0.9995	A-B
P value summary	***						Control 2W vs. DCM 2W	0.1285	-0.3348 to 0.5917	No	ns	0.8829	A-C
Significant diff. among means (P < 0.05)?	Yes						Control 2W vs. DCM 8W	0.585	0.1218 to 1.048	Yes	**	0.0078	A-D
R square	0.254						Control 8W vs. DCM 2W	0.1506	-0.3127 to 0.6138	No	ns	0.825	B-C
							Control 8W vs. DCM 8W	0.6071	0.1439 to 1.070	Yes	**	0.0054	B-D
Brown-Forsythe test							DCM 2W vs. DCM 8W	0.4566	0.07832 to 0.8348	Yes	*	0.0119	C-D
F (DFn, DFd)	0.6428 (3, 56)
P value	0.5907						Test details	Mean 1	Mean 2	Mean Diff.	SE of diff.	n1	n2	q	DF
P value summary	ns						Control 2W vs. Control 8W	1.894	1.916	-0.0221	0.202	10	10	0.1547	56
Are SDs significantly different (P < 0.05)?	No						Control 2W vs. DCM 2W	1.894	1.766	0.1285	0.175	10	20	1.039	56
							Control 2W vs. DCM 8W	1.894	1.309	0.585	0.175	10	20	4.729	56
Bartlett's test							Control 8W vs. DCM 2W	1.916	1.766	0.1506	0.175	10	20	1.217	56
Bartlett's statistic (corrected)	3.845						Control 8W vs. DCM 8W	1.916	1.309	0.6071	0.175	10	20	4.908	56
P value	0.2786						DCM 2W vs. DCM 8W	1.766	1.309	0.4566	0.1428	20	20	4.52	56
P value summary	ns
Are SDs significantly different (P < 0.05)?	No
ANOVA table	SS	DF	MS	F (DFn, DFd)	P value
Treatment (between columns)	3.891	3	1.297	F (3, 56) = 6.356	P=0.0009
Residual (within columns)	11.43	56	0.2041
Total	15.32	59
Data summary
Number of treatments (columns)	4
Number of values (total)	60
Table Analyzed	fig 1c-EE						Number of families	1
Data sets analyzed	A-D						Number of comparisons per family	6
							Alpha	0.05
ANOVA summary
F	22.23						Tukey's multiple comparisons test	Mean Diff.	95.00% CI of diff.	Significant?	Summary	Adjusted P Value
P value	<0.0001						Control 2W vs. Control 8W	2.078	-3.292 to 7.448	No	ns	0.7358	A-B
P value summary	****						Control 2W vs. DCM 2W	0.3132	-4.337 to 4.964	No	ns	0.998	A-C
Significant diff. among means (P < 0.05)?	Yes						Control 2W vs. DCM 8W	10.72	6.067 to 15.37	Yes	****	<0.0001	A-D
R square	0.5435						Control 8W vs. DCM 2W	-1.765	-6.415 to 2.886	No	ns	0.7472	B-C
							Control 8W vs. DCM 8W	8.639	3.989 to 13.29	Yes	****	<0.0001	B-D
Brown-Forsythe test							DCM 2W vs. DCM 8W	10.4	6.607 to 14.20	Yes	****	<0.0001	C-D
F (DFn, DFd)	1.915 (3, 56)
P value	0.1377						Test details	Mean 1	Mean 2	Mean Diff.	SE of diff.	n1	n2	q	DF
P value summary	ns						Control 2W vs. Control 8W	-26.14	-28.21	2.078	2.028	10	10	1.449	56
Are SDs significantly different (P < 0.05)?	No						Control 2W vs. DCM 2W	-26.14	-26.45	0.3132	1.756	10	20	0.2522	56
							Control 2W vs. DCM 8W	-26.14	-36.85	10.72	1.756	10	20	8.63	56
Bartlett's test							Control 8W vs. DCM 2W	-28.21	-26.45	-1.765	1.756	10	20	1.421	56
Bartlett's statistic (corrected)	5.941						Control 8W vs. DCM 8W	-28.21	-36.85	8.639	1.756	10	20	6.957	56
P value	0.1145						DCM 2W vs. DCM 8W	-26.45	-36.85	10.4	1.434	20	20	10.26	56
P value summary	ns
Are SDs significantly different (P < 0.05)?	No
ANOVA table	SS	DF	MS	F (DFn, DFd)	P value
Treatment (between columns)	1371	3	457.1	F (3, 56) = 22.23	P<0.0001
Residual (within columns)	1152	56	20.56
Total	2523	59
Data summary
Number of treatments (columns)	4
Number of values (total)	60

## Sheet: Fig. 2D
Table Analyzed	fig 1d-EF-10W						Number of families	1
Data sets analyzed	A-C						Number of comparisons per family	3
							Alpha	0.05
ANOVA summary
F	99.94						Tukey's multiple comparisons test	Mean Diff.	95.00% CI of diff.	Significant?	Summary	Adjusted P Value
P value	<0.0001						Control vs. DCM	5.42	1.487 to 9.352	Yes	**	0.0056	A-B
P value summary	****						Control vs. HDCM	-16.13	-20.07 to -12.20	Yes	****	<0.0001	A-C
Significant diff. among means (P < 0.05)?	Yes						DCM vs. HDCM	-21.55	-25.49 to -17.62	Yes	****	<0.0001	B-C
R square	0.881
							Test details	Mean 1	Mean 2	Mean Diff.	SE of diff.	n1	n2	q	DF
Brown-Forsythe test							Control vs. DCM	79.29	73.87	5.42	1.586	10	10	4.832	27
F (DFn, DFd)	1.341 (2, 27)						Control vs. HDCM	79.29	95.43	-16.13	1.586	10	10	14.39	27
P value	0.2784						DCM vs. HDCM	73.87	95.43	-21.55	1.586	10	10	19.22	27
P value summary	ns
Are SDs significantly different (P < 0.05)?	No
Bartlett's test
Bartlett's statistic (corrected)	1.852
P value	0.3962
P value summary	ns
Are SDs significantly different (P < 0.05)?	No
ANOVA table	SS	DF	MS	F (DFn, DFd)	P value
Treatment (between columns)	2514	2	1257	F (2, 27) = 99.94	P<0.0001
Residual (within columns)	339.6	27	12.58
Total	2854	29
Data summary
Number of treatments (columns)	3
Number of values (total)	30
Table Analyzed	fig 1d-FS-10W						Number of families	1
Data sets analyzed	A-C						Number of comparisons per family	3
							Alpha	0.05
ANOVA summary
F	94.58						Tukey's multiple comparisons test	Mean Diff.	95.00% CI of diff.	Significant?	Summary	Adjusted P Value
P value	<0.0001						Control vs. DCM	5.043	-0.6052 to 10.69	No	ns	0.0869	A-B
P value summary	****						Control vs. HDCM	-24.26	-29.90 to -18.61	Yes	****	<0.0001	A-C
Significant diff. among means (P < 0.05)?	Yes						DCM vs. HDCM	-29.3	-34.95 to -23.65	Yes	****	<0.0001	B-C
R square	0.8751
							Test details	Mean 1	Mean 2	Mean Diff.	SE of diff.	n1	n2	q	DF
Brown-Forsythe test							Control vs. DCM	46.73	41.69	5.043	2.278	10	10	3.131	27
F (DFn, DFd)	3.978 (2, 27)						Control vs. HDCM	46.73	70.99	-24.26	2.278	10	10	15.06	27
P value	0.0306						DCM vs. HDCM	41.69	70.99	-29.3	2.278	10	10	18.19	27
P value summary	*
Are SDs significantly different (P < 0.05)?	Yes
Bartlett's test
Bartlett's statistic (corrected)	7.891
P value	0.0193
P value summary	*
Are SDs significantly different (P < 0.05)?	Yes
ANOVA table	SS	DF	MS	F (DFn, DFd)	P value
Treatment (between columns)	4908	2	2454	F (2, 27) = 94.58	P<0.0001
Residual (within columns)	700.5	27	25.94
Total	5608	29
Data summary
Number of treatments (columns)	3
Number of values (total)	30
Table Analyzed	fig 1d-EA-10W						Number of families	1
Data sets analyzed	A-C						Number of comparisons per family	3
							Alpha	0.05
ANOVA summary
F	3.552						Tukey's multiple comparisons test	Mean Diff.	95.00% CI of diff.	Significant?	Summary	Adjusted P Value
P value	0.0427						Control vs. DCM	0.3271	-0.1409 to 0.7952	No	ns	0.2116	A-B
P value summary	*						Control vs. HDCM	0.4947	0.02661 to 0.9627	Yes	*	0.0367	A-C
Significant diff. among means (P < 0.05)?	Yes						DCM vs. HDCM	0.1675	-0.3005 to 0.6356	No	ns	0.6527	B-C
R square	0.2083
							Test details	Mean 1	Mean 2	Mean Diff.	SE of diff.	n1	n2	q	DF
Brown-Forsythe test							Control vs. DCM	1.702	1.374	0.3271	0.1888	10	10	2.451	27
F (DFn, DFd)	1.338 (2, 27)						Control vs. HDCM	1.702	1.207	0.4947	0.1888	10	10	3.706	27
P value	0.2792						DCM vs. HDCM	1.374	1.207	0.1675	0.1888	10	10	1.255	27
P value summary	ns
Are SDs significantly different (P < 0.05)?	No
Bartlett's test
Bartlett's statistic (corrected)	6.41
P value	0.0406
P value summary	*
Are SDs significantly different (P < 0.05)?	Yes
ANOVA table	SS	DF	MS	F (DFn, DFd)	P value
Treatment (between columns)	1.266	2	0.633	F (2, 27) = 3.552	P=0.0427
Residual (within columns)	4.811	27	0.1782
Total	6.077	29
Data summary
Number of treatments (columns)	3
Number of values (total)	30
Table Analyzed	fig 1d-EE-10W						Number of families	1
Data sets analyzed	A-C						Number of comparisons per family	3
							Alpha	0.05
ANOVA summary
F	21.2						Tukey's multiple comparisons test	Mean Diff.	95.00% CI of diff.	Significant?	Summary	Adjusted P Value
P value	<0.0001						Control vs. DM	7.476	2.014 to 12.94	Yes	**	0.0059	A-B
P value summary	****						Control vs. HDM	14.34	8.879 to 19.80	Yes	****	<0.0001	A-C
Significant diff. among means (P < 0.05)?	Yes						DM vs. HDM	6.865	1.403 to 12.33	Yes	*	0.0116	B-C
R square	0.611
							Test details	Mean 1	Mean 2	Mean Diff.	SE of diff.	n1	n2	q	DF
Brown-Forsythe test							Control vs. DM	-27.01	-34.49	7.476	2.203	10	10	4.799	27
F (DFn, DFd)	1.557 (2, 27)						Control vs. HDM	-27.01	-41.35	14.34	2.203	10	10	9.207	27
P value	0.2291						DM vs. HDM	-34.49	-41.35	6.865	2.203	10	10	4.407	27
P value summary	ns
Are SDs significantly different (P < 0.05)?	No
Bartlett's test
Bartlett's statistic (corrected)	6.593
P value	0.037
P value summary	*
Are SDs significantly different (P < 0.05)?	Yes
ANOVA table	SS	DF	MS	F (DFn, DFd)	P value
Treatment (between columns)	1029	2	514.4	F (2, 27) = 21.20	P<0.0001
Residual (within columns)	655.1	27	24.26
Total	1684	29
Data summary
Number of treatments (columns)	3
Number of values (total)	30

## Sheet: Fig. 2F
Table Analyzed	QTc						Number of families	1
Data sets analyzed	A-C						Number of comparisons per family	3
							Alpha	0.05
ANOVA summary
F	11.98						Tukey's multiple comparisons test	Mean Diff.	95.00% CI of diff.	Significant?	Summary	Adjusted P Value
P value	0.0005						Control vs. DCM	-16.39	-34.47 to 1.687	No	ns	0.0794	A-B
P value summary	***						Control vs. HDCM	-34.17	-52.25 to -16.09	Yes	***	0.0004	A-C
Significant diff. among means (P < 0.05)?	Yes						DCM vs. HDCM	-17.78	-33.64 to -1.926	Yes	*	0.0267	B-C
R square	0.5711
							Test details	Mean 1	Mean 2	Mean Diff.	SE of diff.	n1	n2	q	DF
Brown-Forsythe test							Control vs. DCM	38.03	54.42	-16.39	7.083	5	8	3.273	18
F (DFn, DFd)	2.341 (2, 18)						Control vs. HDCM	38.03	72.2	-34.17	7.083	5	8	6.823	18
P value	0.1249						DCM vs. HDCM	54.42	72.2	-17.78	6.212	8	8	4.048	18
P value summary	ns
Are SDs significantly different (P < 0.05)?	No
Bartlett's test
Bartlett's statistic (corrected)	9.793
P value	0.0075
P value summary	**
Are SDs significantly different (P < 0.05)?	Yes
ANOVA table	SS	DF	MS	F (DFn, DFd)	P value
Treatment (between columns)	3700	2	1850	F (2, 18) = 11.98	P=0.0005
Residual (within columns)	2779	18	154.4
Total	6478	20
Data summary
Number of treatments (columns)	3
Number of values (total)	21
Table Analyzed	QT interval						Number of families	1
Data sets analyzed	A-C						Number of comparisons per family	3
							Alpha	0.05
ANOVA summary
F	8.671						Tukey's multiple comparisons test	Mean Diff.	95.00% CI of diff.	Significant?	Summary	Adjusted P Value
P value	0.0023						Control vs. DCM	-9.736	-18.16 to -1.316	Yes	*	0.0222	A-B
P value summary	**						Control vs. HDCM	-13.63	-22.05 to -5.213	Yes	**	0.0017	A-C
Significant diff. among means (P < 0.05)?	Yes						DCM vs. HDCM	-3.896	-11.28 to 3.489	No	ns	0.3889	B-C
R square	0.4907
							Test details	Mean 1	Mean 2	Mean Diff.	SE of diff.	n1	n2	q	DF
Brown-Forsythe test							Control vs. DCM	15.27	25.01	-9.736	3.299	5	8	4.174	18
F (DFn, DFd)	1.397 (2, 18)						Control vs. HDCM	15.27	28.9	-13.63	3.299	5	8	5.844	18
P value	0.2728						DCM vs. HDCM	25.01	28.9	-3.896	2.894	8	8	1.904	18
P value summary	ns
Are SDs significantly different (P < 0.05)?	No
Bartlett's test
Bartlett's statistic (corrected)	13.27
P value	0.0013
P value summary	**
Are SDs significantly different (P < 0.05)?	Yes
ANOVA table	SS	DF	MS	F (DFn, DFd)	P value
Treatment (between columns)	580.8	2	290.4	F (2, 18) = 8.671	P=0.0023
Residual (within columns)	602.8	18	33.49
Total	1184	20
Data summary
Number of treatments (columns)	3
Number of values (total)	21
Table Analyzed	JT interval						Number of families	1
Data sets analyzed	A-C						Number of comparisons per family	3
							Alpha	0.05
ANOVA summary
F	7.467						Tukey's multiple comparisons test	Mean Diff.	95.00% CI of diff.	Significant?	Summary	Adjusted P Value
P value	0.0044						Control vs. DCM	-8.956	-16.27 to -1.641	Yes	*	0.0154	A-B
P value summary	**						Control vs. HDCM	-10.65	-17.96 to -3.334	Yes	**	0.0043	A-C
Significant diff. among means (P < 0.05)?	Yes						DCM vs. HDCM	-1.693	-8.108 to 4.722	No	ns	0.7816	B-C
R square	0.4535
							Test details	Mean 1	Mean 2	Mean Diff.	SE of diff.	n1	n2	q	DF
Brown-Forsythe test							Control vs. DCM	5.839	14.79	-8.956	2.866	5	8	4.419	18
F (DFn, DFd)	2.954 (2, 18)						Control vs. HDCM	5.839	16.49	-10.65	2.866	5	8	5.254	18
P value	0.0777						DCM vs. HDCM	14.79	16.49	-1.693	2.514	8	8	0.9525	18
P value summary	ns
Are SDs significantly different (P < 0.05)?	No
Bartlett's test
Bartlett's statistic (corrected)	18.32
P value	0.0001
P value summary	***
Are SDs significantly different (P < 0.05)?	Yes
ANOVA table	SS	DF	MS	F (DFn, DFd)	P value
Treatment (between columns)	377.5	2	188.7	F (2, 18) = 7.467	P=0.0044
Residual (within columns)	455	18	25.28
Total	832.4	20
Data summary
Number of treatments (columns)	3
Number of values (total)	21

## Sheet: Fig. 3D
Table Analyzed	normalized IMP						Number of families	1
Data sets analyzed	A-L						Number of comparisons per family	66
							Alpha	0.05
ANOVA summary
F	7.341						Tukey's multiple comparisons test	Mean Diff.	95.00% CI of diff.	Significant?	Summary	Adjusted P Value
P value	<0.0001						NG 1h vs. NG 2h	0.009543	-0.3224 to 0.3415	No	ns	>0.9999	A-B
P value summary	****						NG 1h vs. NG 3h	-0.01574	-0.3477 to 0.3162	No	ns	>0.9999	A-C
Significant diff. among means (P < 0.05)?	Yes						NG 1h vs. NG 4h	-0.06248	-0.3944 to 0.2694	No	ns	>0.9999	A-D
R square	0.2214						NG 1h vs. HG 1h	-0.09536	-0.3828 to 0.1921	No	ns	0.9948	A-E
							NG 1h vs. HG 2h	-0.04546	-0.3329 to 0.2420	No	ns	>0.9999	A-F
Brown-Forsythe test							NG 1h vs. HG 3h	0.002193	-0.2853 to 0.2896	No	ns	>0.9999	A-G
F (DFn, DFd)	1.179 (11, 284)						NG 1h vs. HG 4h	-0.07951	-0.3670 to 0.2079	No	ns	0.999	A-H
P value	0.3009						NG 1h vs. HLG 1h	-0.01449	-0.3036 to 0.2746	No	ns	>0.9999	A-I
P value summary	ns						NG 1h vs. HLG 2h	0.07422	-0.2149 to 0.3633	No	ns	0.9995	A-J
Are SDs significantly different (P < 0.05)?	No						NG 1h vs. HLG 3h	0.1945	-0.09462 to 0.4836	No	ns	0.5387	A-K
							NG 1h vs. HLG 4h	0.4043	0.1152 to 0.6934	Yes	***	0.0004	A-L
Bartlett's test							NG 2h vs. NG 3h	-0.02529	-0.3572 to 0.3066	No	ns	>0.9999	B-C
Bartlett's statistic (corrected)	19.95						NG 2h vs. NG 4h	-0.07202	-0.4039 to 0.2599	No	ns	>0.9999	B-D
P value	0.046						NG 2h vs. HG 1h	-0.1049	-0.3924 to 0.1825	No	ns	0.9884	B-E
P value summary	*						NG 2h vs. HG 2h	-0.05501	-0.3425 to 0.2324	No	ns	>0.9999	B-F
Are SDs significantly different (P < 0.05)?	Yes						NG 2h vs. HG 3h	-0.007351	-0.2948 to 0.2801	No	ns	>0.9999	B-G
							NG 2h vs. HG 4h	-0.08905	-0.3765 to 0.1984	No	ns	0.9971	B-H
ANOVA table	SS	DF	MS	F (DFn, DFd)	P value		NG 2h vs. HLG 1h	-0.02404	-0.3131 to 0.2651	No	ns	>0.9999	B-I
Treatment (between columns)	6.143	11	0.5585	F (11, 284) = 7.341	P<0.0001		NG 2h vs. HLG 2h	0.06468	-0.2244 to 0.3538	No	ns	0.9999	B-J
Residual (within columns)	21.61	284	0.07608				NG 2h vs. HLG 3h	0.1849	-0.1042 to 0.4740	No	ns	0.6174	B-K
Total	27.75	295					NG 2h vs. HLG 4h	0.3948	0.1057 to 0.6839	Yes	***	0.0006	B-L
							NG 3h vs. NG 4h	-0.04674	-0.3787 to 0.2852	No	ns	>0.9999	C-D
Data summary							NG 3h vs. HG 1h	-0.07962	-0.3671 to 0.2078	No	ns	0.999	C-E
Number of treatments (columns)	12						NG 3h vs. HG 2h	-0.02972	-0.3172 to 0.2577	No	ns	>0.9999	C-F
Number of values (total)	296						NG 3h vs. HG 3h	0.01794	-0.2695 to 0.3054	No	ns	>0.9999	C-G
							NG 3h vs. HG 4h	-0.06376	-0.3512 to 0.2237	No	ns	0.9999	C-H
							NG 3h vs. HLG 1h	0.001249	-0.2878 to 0.2903	No	ns	>0.9999	C-I
							NG 3h vs. HLG 2h	0.08996	-0.1991 to 0.3791	No	ns	0.997	C-J
							NG 3h vs. HLG 3h	0.2102	-0.07888 to 0.4993	No	ns	0.4119	C-K
							NG 3h vs. HLG 4h	0.4201	0.1310 to 0.7092	Yes	***	0.0002	C-L
							NG 4h vs. HG 1h	-0.03288	-0.3203 to 0.2546	No	ns	>0.9999	D-E
							NG 4h vs. HG 2h	0.01702	-0.2704 to 0.3045	No	ns	>0.9999	D-F
							NG 4h vs. HG 3h	0.06467	-0.2228 to 0.3521	No	ns	0.9999	D-G
							NG 4h vs. HG 4h	-0.01703	-0.3045 to 0.2704	No	ns	>0.9999	D-H
							NG 4h vs. HLG 1h	0.04799	-0.2411 to 0.3371	No	ns	>0.9999	D-I
							NG 4h vs. HLG 2h	0.1367	-0.1524 to 0.4258	No	ns	0.9223	D-J
							NG 4h vs. HLG 3h	0.257	-0.03214 to 0.5460	No	ns	0.1364	D-K
							NG 4h vs. HLG 4h	0.4668	0.1777 to 0.7559	Yes	****	<0.0001	D-L
							HG 1h vs. HG 2h	0.0499	-0.1848 to 0.2846	No	ns	>0.9999	E-F
							HG 1h vs. HG 3h	0.09755	-0.1371 to 0.3323	No	ns	0.9683	E-G
							HG 1h vs. HG 4h	0.01585	-0.2188 to 0.2506	No	ns	>0.9999	E-H
							HG 1h vs. HLG 1h	0.08087	-0.1558 to 0.3176	No	ns	0.9933	E-I
							HG 1h vs. HLG 2h	0.1696	-0.06713 to 0.4063	No	ns	0.4362	E-J
							HG 1h vs. HLG 3h	0.2898	0.05312 to 0.5265	Yes	**	0.004	E-K
							HG 1h vs. HLG 4h	0.4997	0.2630 to 0.7364	Yes	****	<0.0001	E-L
							HG 2h vs. HG 3h	0.04766	-0.1870 to 0.2824	No	ns	>0.9999	F-G
							HG 2h vs. HG 4h	-0.03404	-0.2687 to 0.2007	No	ns	>0.9999	F-H
							HG 2h vs. HLG 1h	0.03097	-0.2057 to 0.2677	No	ns	>0.9999	F-I
							HG 2h vs. HLG 2h	0.1197	-0.1170 to 0.3564	No	ns	0.8819	F-J
							HG 2h vs. HLG 3h	0.2399	0.003225 to 0.4767	Yes	*	0.0437	F-K
							HG 2h vs. HLG 4h	0.4498	0.2131 to 0.6865	Yes	****	<0.0001	F-L
							HG 3h vs. HG 4h	-0.0817	-0.3164 to 0.1530	No	ns	0.9922	G-H
							HG 3h vs. HLG 1h	-0.01669	-0.2534 to 0.2200	No	ns	>0.9999	G-I
							HG 3h vs. HLG 2h	0.07203	-0.1647 to 0.3087	No	ns	0.9976	G-J
							HG 3h vs. HLG 3h	0.1923	-0.04443 to 0.4290	No	ns	0.2433	G-K
							HG 3h vs. HLG 4h	0.4021	0.1654 to 0.6389	Yes	****	<0.0001	G-L
							HG 4h vs. HLG 1h	0.06501	-0.1717 to 0.3017	No	ns	0.999	H-I
							HG 4h vs. HLG 2h	0.1537	-0.08299 to 0.3904	No	ns	0.5943	H-J
							HG 4h vs. HLG 3h	0.274	0.03727 to 0.5107	Yes	**	0.009	H-K
							HG 4h vs. HLG 4h	0.4838	0.2471 to 0.7206	Yes	****	<0.0001	H-L
							HLG 1h vs. HLG 2h	0.08872	-0.1500 to 0.3274	No	ns	0.9866	I-J
							HLG 1h vs. HLG 3h	0.209	-0.02974 to 0.4477	No	ns	0.152	I-K
							HLG 1h vs. HLG 4h	0.4188	0.1801 to 0.6575	Yes	****	<0.0001	I-L
							HLG 2h vs. HLG 3h	0.1203	-0.1185 to 0.3590	No	ns	0.8844	J-K
							HLG 2h vs. HLG 4h	0.3301	0.09141 to 0.5688	Yes	***	0.0005	J-L
							HLG 3h vs. HLG 4h	0.2099	-0.02885 to 0.4486	No	ns	0.1475	K-L
							Test details	Mean 1	Mean 2	Mean Diff.	SE of diff.	n1	n2	q	DF
							NG 1h vs. NG 2h	0.9773	0.9678	0.009543	0.1007	15	15	0.134	284
							NG 1h vs. NG 3h	0.9773	0.993	-0.01574	0.1007	15	15	0.2211	284
							NG 1h vs. NG 4h	0.9773	1.04	-0.06248	0.1007	15	15	0.8773	284
							NG 1h vs. HG 1h	0.9773	1.073	-0.09536	0.08722	15	30	1.546	284
							NG 1h vs. HG 2h	0.9773	1.023	-0.04546	0.08722	15	30	0.7371	284
							NG 1h vs. HG 3h	0.9773	0.9751	0.002193	0.08722	15	30	0.03555	284
							NG 1h vs. HG 4h	0.9773	1.057	-0.07951	0.08722	15	30	1.289	284
							NG 1h vs. HLG 1h	0.9773	0.9918	-0.01449	0.08772	15	29	0.2337	284
							NG 1h vs. HLG 2h	0.9773	0.9031	0.07422	0.08772	15	29	1.197	284
							NG 1h vs. HLG 3h	0.9773	0.7828	0.1945	0.08772	15	29	3.135	284
							NG 1h vs. HLG 4h	0.9773	0.573	0.4043	0.08772	15	29	6.519	284
							NG 2h vs. NG 3h	0.9678	0.993	-0.02529	0.1007	15	15	0.3551	284
							NG 2h vs. NG 4h	0.9678	1.04	-0.07202	0.1007	15	15	1.011	284
							NG 2h vs. HG 1h	0.9678	1.073	-0.1049	0.08722	15	30	1.701	284
							NG 2h vs. HG 2h	0.9678	1.023	-0.05501	0.08722	15	30	0.8919	284
							NG 2h vs. HG 3h	0.9678	0.9751	-0.007351	0.08722	15	30	0.1192	284
							NG 2h vs. HG 4h	0.9678	1.057	-0.08905	0.08722	15	30	1.444	284
							NG 2h vs. HLG 1h	0.9678	0.9918	-0.02404	0.08772	15	29	0.3875	284
							NG 2h vs. HLG 2h	0.9678	0.9031	0.06468	0.08772	15	29	1.043	284
							NG 2h vs. HLG 3h	0.9678	0.7828	0.1849	0.08772	15	29	2.981	284
							NG 2h vs. HLG 4h	0.9678	0.573	0.3948	0.08772	15	29	6.365	284
							NG 3h vs. NG 4h	0.993	1.04	-0.04674	0.1007	15	15	0.6563	284
							NG 3h vs. HG 1h	0.993	1.073	-0.07962	0.08722	15	30	1.291	284
							NG 3h vs. HG 2h	0.993	1.023	-0.02972	0.08722	15	30	0.4819	284
							NG 3h vs. HG 3h	0.993	0.9751	0.01794	0.08722	15	30	0.2908	284
							NG 3h vs. HG 4h	0.993	1.057	-0.06376	0.08722	15	30	1.034	284
							NG 3h vs. HLG 1h	0.993	0.9918	0.001249	0.08772	15	29	0.02013	284
							NG 3h vs. HLG 2h	0.993	0.9031	0.08996	0.08772	15	29	1.45	284
							NG 3h vs. HLG 3h	0.993	0.7828	0.2102	0.08772	15	29	3.389	284
							NG 3h vs. HLG 4h	0.993	0.573	0.4201	0.08772	15	29	6.772	284
							NG 4h vs. HG 1h	1.04	1.073	-0.03288	0.08722	15	30	0.5331	284
							NG 4h vs. HG 2h	1.04	1.023	0.01702	0.08722	15	30	0.2759	284
							NG 4h vs. HG 3h	1.04	0.9751	0.06467	0.08722	15	30	1.049	284
							NG 4h vs. HG 4h	1.04	1.057	-0.01703	0.08722	15	30	0.2761	284
							NG 4h vs. HLG 1h	1.04	0.9918	0.04799	0.08772	15	29	0.7736	284
							NG 4h vs. HLG 2h	1.04	0.9031	0.1367	0.08772	15	29	2.204	284
							NG 4h vs. HLG 3h	1.04	0.7828	0.257	0.08772	15	29	4.143	284
							NG 4h vs. HLG 4h	1.04	0.573	0.4668	0.08772	15	29	7.526	284
							HG 1h vs. HG 2h	1.073	1.023	0.0499	0.07122	30	30	0.9909	284
							HG 1h vs. HG 3h	1.073	0.9751	0.09755	0.07122	30	30	1.937	284
							HG 1h vs. HG 4h	1.073	1.057	0.01585	0.07122	30	30	0.3148	284
							HG 1h vs. HLG 1h	1.073	0.9918	0.08087	0.07183	30	29	1.592	284
							HG 1h vs. HLG 2h	1.073	0.9031	0.1696	0.07183	30	29	3.339	284
							HG 1h vs. HLG 3h	1.073	0.7828	0.2898	0.07183	30	29	5.707	284
							HG 1h vs. HLG 4h	1.073	0.573	0.4997	0.07183	30	29	9.839	284
							HG 2h vs. HG 3h	1.023	0.9751	0.04766	0.07122	30	30	0.9464	284
							HG 2h vs. HG 4h	1.023	1.057	-0.03404	0.07122	30	30	0.676	284
							HG 2h vs. HLG 1h	1.023	0.9918	0.03097	0.07183	30	29	0.6097	284
							HG 2h vs. HLG 2h	1.023	0.9031	0.1197	0.07183	30	29	2.356	284
							HG 2h vs. HLG 3h	1.023	0.7828	0.2399	0.07183	30	29	4.724	284
							HG 2h vs. HLG 4h	1.023	0.573	0.4498	0.07183	30	29	8.856	284
							HG 3h vs. HG 4h	0.9751	1.057	-0.0817	0.07122	30	30	1.622	284
							HG 3h vs. HLG 1h	0.9751	0.9918	-0.01669	0.07183	30	29	0.3286	284
							HG 3h vs. HLG 2h	0.9751	0.9031	0.07203	0.07183	30	29	1.418	284
							HG 3h vs. HLG 3h	0.9751	0.7828	0.1923	0.07183	30	29	3.786	284
							HG 3h vs. HLG 4h	0.9751	0.573	0.4021	0.07183	30	29	7.918	284
							HG 4h vs. HLG 1h	1.057	0.9918	0.06501	0.07183	30	29	1.28	284
							HG 4h vs. HLG 2h	1.057	0.9031	0.1537	0.07183	30	29	3.027	284
							HG 4h vs. HLG 3h	1.057	0.7828	0.274	0.07183	30	29	5.394	284
							HG 4h vs. HLG 4h	1.057	0.573	0.4838	0.07183	30	29	9.526	284
							HLG 1h vs. HLG 2h	0.9918	0.9031	0.08872	0.07243	29	29	1.732	284
							HLG 1h vs. HLG 3h	0.9918	0.7828	0.209	0.07243	29	29	4.08	284
							HLG 1h vs. HLG 4h	0.9918	0.573	0.4188	0.07243	29	29	8.177	284
							HLG 2h vs. HLG 3h	0.9031	0.7828	0.1203	0.07243	29	29	2.348	284
							HLG 2h vs. HLG 4h	0.9031	0.573	0.3301	0.07243	29	29	6.445	284
							HLG 3h vs. HLG 4h	0.7828	0.573	0.2099	0.07243	29	29	4.097	284

## Sheet: Fig. 3E
Table Analyzed	normalized BMP						Number of families	1
Data sets analyzed	A-L						Number of comparisons per family	66
							Alpha	0.05
ANOVA summary
F	8.317						Tukey's multiple comparisons test	Mean Diff.	95.00% CI of diff.	Significant?	Summary	Adjusted P Value
P value	<0.0001						NG 1h vs. NG 2h	-0.01576	-0.3310 to 0.2994	No	ns	>0.9999	A-B
P value summary	****						NG 1h vs. NG 3h	0.0825	-0.2327 to 0.3977	No	ns	0.9994	A-C
Significant diff. among means (P < 0.05)?	Yes						NG 1h vs. NG 4h	0.04643	-0.2688 to 0.3616	No	ns	>0.9999	A-D
R square	0.2361						NG 1h vs. HG 1h	0.04795	-0.2250 to 0.3209	No	ns	>0.9999	A-E
							NG 1h vs. HG 2h	-0.02546	-0.2984 to 0.2475	No	ns	>0.9999	A-F
Brown-Forsythe test							NG 1h vs. HG 3h	-0.0371	-0.3101 to 0.2359	No	ns	>0.9999	A-G
F (DFn, DFd)	0.8162 (11, 296)						NG 1h vs. HG 4h	0.04018	-0.2328 to 0.3131	No	ns	>0.9999	A-H
P value	0.6239						NG 1h vs. HLG 1h	0.2357	-0.03436 to 0.5059	No	ns	0.1553	A-I
P value summary	ns						NG 1h vs. HLG 2h	0.2564	-0.01373 to 0.5265	No	ns	0.0809	A-J
Are SDs significantly different (P < 0.05)?	No						NG 1h vs. HLG 3h	0.2711	0.0009658 to 0.5412	Yes	*	0.0483	A-K
							NG 1h vs. HLG 4h	0.3837	0.1136 to 0.6538	Yes	***	0.0003	A-L
Bartlett's test							NG 2h vs. NG 3h	0.09826	-0.2169 to 0.4135	No	ns	0.997	B-C
Bartlett's statistic (corrected)	29.09						NG 2h vs. NG 4h	0.06219	-0.2530 to 0.3774	No	ns	>0.9999	B-D
P value	0.0022						NG 2h vs. HG 1h	0.06371	-0.2093 to 0.3367	No	ns	0.9998	B-E
P value summary	**						NG 2h vs. HG 2h	-0.009704	-0.2827 to 0.2633	No	ns	>0.9999	B-F
Are SDs significantly different (P < 0.05)?	Yes						NG 2h vs. HG 3h	-0.02134	-0.2943 to 0.2516	No	ns	>0.9999	B-G
							NG 2h vs. HG 4h	0.05594	-0.2170 to 0.3289	No	ns	>0.9999	B-H
ANOVA table	SS	DF	MS	F (DFn, DFd)	P value		NG 2h vs. HLG 1h	0.2515	-0.01860 to 0.5216	No	ns	0.0952	B-I
Treatment (between columns)	6.281	11	0.571	F (11, 296) = 8.317	P<0.0001		NG 2h vs. HLG 2h	0.2721	0.002032 to 0.5422	Yes	*	0.0464	B-J
Residual (within columns)	20.32	296	0.06865				NG 2h vs. HLG 3h	0.2868	0.01672 to 0.5569	Yes	*	0.0265	B-K
Total	26.6	307					NG 2h vs. HLG 4h	0.3995	0.1294 to 0.6696	Yes	***	0.0001	B-L
							NG 3h vs. NG 4h	-0.03607	-0.3513 to 0.2791	No	ns	>0.9999	C-D
Data summary							NG 3h vs. HG 1h	-0.03455	-0.3075 to 0.2384	No	ns	>0.9999	C-E
Number of treatments (columns)	12						NG 3h vs. HG 2h	-0.108	-0.3809 to 0.1650	No	ns	0.9783	C-F
Number of values (total)	308						NG 3h vs. HG 3h	-0.1196	-0.3926 to 0.1534	No	ns	0.9538	C-G
							NG 3h vs. HG 4h	-0.04233	-0.3153 to 0.2306	No	ns	>0.9999	C-H
							NG 3h vs. HLG 1h	0.1532	-0.1169 to 0.4234	No	ns	0.7773	C-I
							NG 3h vs. HLG 2h	0.1739	-0.09623 to 0.4440	No	ns	0.6083	C-J
							NG 3h vs. HLG 3h	0.1886	-0.08154 to 0.4587	No	ns	0.479	C-K
							NG 3h vs. HLG 4h	0.3012	0.03109 to 0.5713	Yes	*	0.0147	C-L
							NG 4h vs. HG 1h	0.001519	-0.2714 to 0.2745	No	ns	>0.9999	D-E
							NG 4h vs. HG 2h	-0.07189	-0.3449 to 0.2011	No	ns	0.9994	D-F
							NG 4h vs. HG 3h	-0.08353	-0.3565 to 0.1894	No	ns	0.9974	D-G
							NG 4h vs. HG 4h	-0.006254	-0.2792 to 0.2667	No	ns	>0.9999	D-H
							NG 4h vs. HLG 1h	0.1893	-0.08079 to 0.4594	No	ns	0.4725	D-I
							NG 4h vs. HLG 2h	0.2099	-0.06016 to 0.4801	No	ns	0.3072	D-J
							NG 4h vs. HLG 3h	0.2246	-0.04547 to 0.4947	No	ns	0.2123	D-K
							NG 4h vs. HLG 4h	0.3373	0.06716 to 0.6074	Yes	**	0.0029	D-L
							HG 1h vs. HG 2h	-0.07341	-0.2963 to 0.1495	No	ns	0.9951	E-F
							HG 1h vs. HG 3h	-0.08505	-0.3079 to 0.1378	No	ns	0.9835	E-G
							HG 1h vs. HG 4h	-0.007773	-0.2306 to 0.2151	No	ns	>0.9999	E-H
							HG 1h vs. HLG 1h	0.1878	-0.03157 to 0.4072	No	ns	0.1769	E-I
							HG 1h vs. HLG 2h	0.2084	-0.01094 to 0.4278	No	ns	0.0802	E-J
							HG 1h vs. HLG 3h	0.2231	0.003756 to 0.4425	Yes	*	0.0422	E-K
							HG 1h vs. HLG 4h	0.3358	0.1164 to 0.5551	Yes	****	<0.0001	E-L
							HG 2h vs. HG 3h	-0.01164	-0.2345 to 0.2112	No	ns	>0.9999	F-G
							HG 2h vs. HG 4h	0.06564	-0.1572 to 0.2885	No	ns	0.9982	F-H
							HG 2h vs. HLG 1h	0.2612	0.04185 to 0.4806	Yes	**	0.006	F-I
							HG 2h vs. HLG 2h	0.2818	0.06248 to 0.5012	Yes	**	0.0018	F-J
							HG 2h vs. HLG 3h	0.2965	0.07717 to 0.5159	Yes	***	0.0007	F-K
							HG 2h vs. HLG 4h	0.4092	0.1898 to 0.6285	Yes	****	<0.0001	F-L
							HG 3h vs. HG 4h	0.07728	-0.1456 to 0.3002	No	ns	0.9925	G-H
							HG 3h vs. HLG 1h	0.2728	0.05349 to 0.4922	Yes	**	0.0031	G-I
							HG 3h vs. HLG 2h	0.2935	0.07412 to 0.5128	Yes	***	0.0009	G-J
							HG 3h vs. HLG 3h	0.3082	0.08881 to 0.5275	Yes	***	0.0003	G-K
							HG 3h vs. HLG 4h	0.4208	0.2014 to 0.6402	Yes	****	<0.0001	G-L
							HG 4h vs. HLG 1h	0.1956	-0.02379 to 0.4149	No	ns	0.1335	H-I
							HG 4h vs. HLG 2h	0.2162	-0.003162 to 0.4356	No	ns	0.0575	H-J
							HG 4h vs. HLG 3h	0.2309	0.01153 to 0.4503	Yes	*	0.0292	H-K
							HG 4h vs. HLG 4h	0.3435	0.1242 to 0.5629	Yes	****	<0.0001	H-L
							HLG 1h vs. HLG 2h	0.02063	-0.1952 to 0.2364	No	ns	>0.9999	I-J
							HLG 1h vs. HLG 3h	0.03532	-0.1805 to 0.2511	No	ns	>0.9999	I-K
							HLG 1h vs. HLG 4h	0.148	-0.06784 to 0.3638	No	ns	0.5085	I-L
							HLG 2h vs. HLG 3h	0.01469	-0.2011 to 0.2305	No	ns	>0.9999	J-K
							HLG 2h vs. HLG 4h	0.1273	-0.08848 to 0.3431	No	ns	0.7306	J-L
							HLG 3h vs. HLG 4h	0.1126	-0.1032 to 0.3284	No	ns	0.858	K-L
							Test details	Mean 1	Mean 2	Mean Diff.	SE of diff.	n1	n2	q	DF
							NG 1h vs. NG 2h	1.143	1.159	-0.01576	0.09567	15	15	0.2329	296
							NG 1h vs. NG 3h	1.143	1.061	0.0825	0.09567	15	15	1.22	296
							NG 1h vs. NG 4h	1.143	1.097	0.04643	0.09567	15	15	0.6863	296
							NG 1h vs. HG 1h	1.143	1.095	0.04795	0.08286	15	30	0.8185	296
							NG 1h vs. HG 2h	1.143	1.169	-0.02546	0.08286	15	30	0.4346	296
							NG 1h vs. HG 3h	1.143	1.18	-0.0371	0.08286	15	30	0.6332	296
							NG 1h vs. HG 4h	1.143	1.103	0.04018	0.08286	15	30	0.6858	296
							NG 1h vs. HLG 1h	1.143	0.9074	0.2357	0.08199	15	32	4.066	296
							NG 1h vs. HLG 2h	1.143	0.8867	0.2564	0.08199	15	32	4.422	296
							NG 1h vs. HLG 3h	1.143	0.8721	0.2711	0.08199	15	32	4.676	296
							NG 1h vs. HLG 4h	1.143	0.7594	0.3837	0.08199	15	32	6.619	296
							NG 2h vs. NG 3h	1.159	1.061	0.09826	0.09567	15	15	1.452	296
							NG 2h vs. NG 4h	1.159	1.097	0.06219	0.09567	15	15	0.9193	296
							NG 2h vs. HG 1h	1.159	1.095	0.06371	0.08286	15	30	1.087	296
							NG 2h vs. HG 2h	1.159	1.169	-0.009704	0.08286	15	30	0.1656	296
							NG 2h vs. HG 3h	1.159	1.18	-0.02134	0.08286	15	30	0.3643	296
							NG 2h vs. HG 4h	1.159	1.103	0.05594	0.08286	15	30	0.9547	296
							NG 2h vs. HLG 1h	1.159	0.9074	0.2515	0.08199	15	32	4.338	296
							NG 2h vs. HLG 2h	1.159	0.8867	0.2721	0.08199	15	32	4.694	296
							NG 2h vs. HLG 3h	1.159	0.8721	0.2868	0.08199	15	32	4.948	296
							NG 2h vs. HLG 4h	1.159	0.7594	0.3995	0.08199	15	32	6.89	296
							NG 3h vs. NG 4h	1.061	1.097	-0.03607	0.09567	15	15	0.5332	296
							NG 3h vs. HG 1h	1.061	1.095	-0.03455	0.08286	15	30	0.5897	296
							NG 3h vs. HG 2h	1.061	1.169	-0.108	0.08286	15	30	1.843	296
							NG 3h vs. HG 3h	1.061	1.18	-0.1196	0.08286	15	30	2.041	296
							NG 3h vs. HG 4h	1.061	1.103	-0.04233	0.08286	15	30	0.7224	296
							NG 3h vs. HLG 1h	1.061	0.9074	0.1532	0.08199	15	32	2.643	296
							NG 3h vs. HLG 2h	1.061	0.8867	0.1739	0.08199	15	32	2.999	296
							NG 3h vs. HLG 3h	1.061	0.8721	0.1886	0.08199	15	32	3.253	296
							NG 3h vs. HLG 4h	1.061	0.7594	0.3012	0.08199	15	32	5.195	296
							NG 4h vs. HG 1h	1.097	1.095	0.001519	0.08286	15	30	0.02593	296
							NG 4h vs. HG 2h	1.097	1.169	-0.07189	0.08286	15	30	1.227	296
							NG 4h vs. HG 3h	1.097	1.18	-0.08353	0.08286	15	30	1.426	296
							NG 4h vs. HG 4h	1.097	1.103	-0.006254	0.08286	15	30	0.1067	296
							NG 4h vs. HLG 1h	1.097	0.9074	0.1893	0.08199	15	32	3.266	296
							NG 4h vs. HLG 2h	1.097	0.8867	0.2099	0.08199	15	32	3.621	296
							NG 4h vs. HLG 3h	1.097	0.8721	0.2246	0.08199	15	32	3.875	296
							NG 4h vs. HLG 4h	1.097	0.7594	0.3373	0.08199	15	32	5.818	296
							HG 1h vs. HG 2h	1.095	1.169	-0.07341	0.06765	30	30	1.535	296
							HG 1h vs. HG 3h	1.095	1.18	-0.08505	0.06765	30	30	1.778	296
							HG 1h vs. HG 4h	1.095	1.103	-0.007773	0.06765	30	30	0.1625	296
							HG 1h vs. HLG 1h	1.095	0.9074	0.1878	0.06659	30	32	3.989	296
							HG 1h vs. HLG 2h	1.095	0.8867	0.2084	0.06659	30	32	4.427	296
							HG 1h vs. HLG 3h	1.095	0.8721	0.2231	0.06659	30	32	4.739	296
							HG 1h vs. HLG 4h	1.095	0.7594	0.3358	0.06659	30	32	7.131	296
							HG 2h vs. HG 3h	1.169	1.18	-0.01164	0.06765	30	30	0.2433	296
							HG 2h vs. HG 4h	1.169	1.103	0.06564	0.06765	30	30	1.372	296
							HG 2h vs. HLG 1h	1.169	0.9074	0.2612	0.06659	30	32	5.548	296
							HG 2h vs. HLG 2h	1.169	0.8867	0.2818	0.06659	30	32	5.986	296
							HG 2h vs. HLG 3h	1.169	0.8721	0.2965	0.06659	30	32	6.298	296
							HG 2h vs. HLG 4h	1.169	0.7594	0.4092	0.06659	30	32	8.69	296
							HG 3h vs. HG 4h	1.18	1.103	0.07728	0.06765	30	30	1.615	296
							HG 3h vs. HLG 1h	1.18	0.9074	0.2728	0.06659	30	32	5.795	296
							HG 3h vs. HLG 2h	1.18	0.8867	0.2935	0.06659	30	32	6.233	296
							HG 3h vs. HLG 3h	1.18	0.8721	0.3082	0.06659	30	32	6.545	296
							HG 3h vs. HLG 4h	1.18	0.7594	0.4208	0.06659	30	32	8.937	296
							HG 4h vs. HLG 1h	1.103	0.9074	0.1956	0.06659	30	32	4.154	296
							HG 4h vs. HLG 2h	1.103	0.8867	0.2162	0.06659	30	32	4.592	296
							HG 4h vs. HLG 3h	1.103	0.8721	0.2309	0.06659	30	32	4.904	296
							HG 4h vs. HLG 4h	1.103	0.7594	0.3435	0.06659	30	32	7.296	296
							HLG 1h vs. HLG 2h	0.9074	0.8867	0.02063	0.0655	32	32	0.4454	296
							HLG 1h vs. HLG 3h	0.9074	0.8721	0.03532	0.0655	32	32	0.7626	296
							HLG 1h vs. HLG 4h	0.9074	0.7594	0.148	0.0655	32	32	3.194	296
							HLG 2h vs. HLG 3h	0.8867	0.8721	0.01469	0.0655	32	32	0.3172	296
							HLG 2h vs. HLG 4h	0.8867	0.7594	0.1273	0.0655	32	32	2.749	296
							HLG 3h vs. HLG 4h	0.8721	0.7594	0.1126	0.0655	32	32	2.432	296

## Sheet: Fig. 3F
Table Analyzed	normalized V						Number of families	1
Data sets analyzed	A-L						Number of comparisons per family	66
							Alpha	0.05
ANOVA summary
F	9.274						Tukey's multiple comparisons test	Mean Diff.	95.00% CI of diff.	Significant?	Summary	Adjusted P Value
P value	<0.0001						NG 1h vs. NG 2h	-0.2568	-0.8127 to 0.2991	No	ns	0.9205	A-B
P value summary	****						NG 1h vs. NG 3h	-0.2216	-0.7775 to 0.3343	No	ns	0.9711	A-C
Significant diff. among means (P < 0.05)?	Yes						NG 1h vs. NG 4h	-0.168	-0.7239 to 0.3879	No	ns	0.9969	A-D
R square	0.5484						NG 1h vs. HG 1h	0.4114	-0.1445 to 0.9673	No	ns	0.3616	A-E
							NG 1h vs. HG 2h	0.5462	-0.009693 to 1.102	No	ns	0.0587	A-F
Brown-Forsythe test							NG 1h vs. HG 3h	0.6285	0.07265 to 1.184	Yes	*	0.0135	A-G
F (DFn, DFd)	1.113 (11, 84)						NG 1h vs. HG 4h	0.7152	0.1593 to 1.271	Yes	**	0.0023	A-H
P value	0.3616						NG 1h vs. HLG 1h	0.3129	-0.2430 to 0.8688	No	ns	0.7604	A-I
P value summary	ns						NG 1h vs. HLG 2h	0.3757	-0.1802 to 0.9316	No	ns	0.5039	A-J
Are SDs significantly different (P < 0.05)?	No						NG 1h vs. HLG 3h	0.365	-0.1909 to 0.9209	No	ns	0.549	A-K
							NG 1h vs. HLG 4h	0.6789	0.1230 to 1.235	Yes	**	0.005	A-L
Bartlett's test							NG 2h vs. NG 3h	0.03521	-0.5207 to 0.5911	No	ns	>0.9999	B-C
Bartlett's statistic (corrected)	16.64						NG 2h vs. NG 4h	0.08881	-0.4671 to 0.6447	No	ns	>0.9999	B-D
P value	0.1189						NG 2h vs. HG 1h	0.6683	0.1124 to 1.224	Yes	**	0.0062	B-E
P value summary	ns						NG 2h vs. HG 2h	0.803	0.2471 to 1.359	Yes	***	0.0003	B-F
Are SDs significantly different (P < 0.05)?	No						NG 2h vs. HG 3h	0.8854	0.3295 to 1.441	Yes	****	<0.0001	B-G
							NG 2h vs. HG 4h	0.972	0.4161 to 1.528	Yes	****	<0.0001	B-H
ANOVA table	SS	DF	MS	F (DFn, DFd)	P value		NG 2h vs. HLG 1h	0.5697	0.01384 to 1.126	Yes	*	0.0395	B-I
Treatment (between columns)	11.16	11	1.014	F (11, 84) = 9.274	P<0.0001		NG 2h vs. HLG 2h	0.6326	0.07667 to 1.188	Yes	*	0.0125	B-J
Residual (within columns)	9.186	84	0.1094				NG 2h vs. HLG 3h	0.6218	0.06595 to 1.178	Yes	*	0.0154	B-K
Total	20.34	95					NG 2h vs. HLG 4h	0.9357	0.3798 to 1.492	Yes	****	<0.0001	B-L
							NG 3h vs. NG 4h	0.0536	-0.5023 to 0.6095	No	ns	>0.9999	C-D
Data summary							NG 3h vs. HG 1h	0.633	0.07716 to 1.189	Yes	*	0.0124	C-E
Number of treatments (columns)	12						NG 3h vs. HG 2h	0.7678	0.2119 to 1.324	Yes	***	0.0007	C-F
Number of values (total)	96						NG 3h vs. HG 3h	0.8502	0.2943 to 1.406	Yes	***	0.0001	C-G
							NG 3h vs. HG 4h	0.9368	0.3809 to 1.493	Yes	****	<0.0001	C-H
							NG 3h vs. HLG 1h	0.5345	-0.02137 to 1.090	No	ns	0.0709	C-I
							NG 3h vs. HLG 2h	0.5974	0.04146 to 1.153	Yes	*	0.0242	C-J
							NG 3h vs. HLG 3h	0.5866	0.03074 to 1.143	Yes	*	0.0294	C-K
							NG 3h vs. HLG 4h	0.9005	0.3446 to 1.456	Yes	****	<0.0001	C-L
							NG 4h vs. HG 1h	0.5795	0.02356 to 1.135	Yes	*	0.0334	D-E
							NG 4h vs. HG 2h	0.7142	0.1583 to 1.270	Yes	**	0.0024	D-F
							NG 4h vs. HG 3h	0.7966	0.2407 to 1.352	Yes	***	0.0004	D-G
							NG 4h vs. HG 4h	0.8832	0.3273 to 1.439	Yes	****	<0.0001	D-H
							NG 4h vs. HLG 1h	0.4809	-0.07496 to 1.037	No	ns	0.1569	D-I
							NG 4h vs. HLG 2h	0.5438	-0.01213 to 1.100	No	ns	0.0611	D-J
							NG 4h vs. HLG 3h	0.533	-0.02285 to 1.089	No	ns	0.0726	D-K
							NG 4h vs. HLG 4h	0.8469	0.2910 to 1.403	Yes	***	0.0001	D-L
							HG 1h vs. HG 2h	0.1348	-0.4211 to 0.6907	No	ns	0.9996	E-F
							HG 1h vs. HG 3h	0.2171	-0.3388 to 0.7730	No	ns	0.9751	E-G
							HG 1h vs. HG 4h	0.3038	-0.2521 to 0.8597	No	ns	0.7928	E-H
							HG 1h vs. HLG 1h	-0.09853	-0.6544 to 0.4574	No	ns	>0.9999	E-I
							HG 1h vs. HLG 2h	-0.03569	-0.5916 to 0.5202	No	ns	>0.9999	E-J
							HG 1h vs. HLG 3h	-0.04642	-0.6023 to 0.5095	No	ns	>0.9999	E-K
							HG 1h vs. HLG 4h	0.2674	-0.2885 to 0.8233	No	ns	0.8978	E-L
							HG 2h vs. HG 3h	0.08235	-0.4735 to 0.6382	No	ns	>0.9999	F-G
							HG 2h vs. HG 4h	0.169	-0.3869 to 0.7249	No	ns	0.9968	F-H
							HG 2h vs. HLG 1h	-0.2333	-0.7892 to 0.3226	No	ns	0.9582	F-I
							HG 2h vs. HLG 2h	-0.1705	-0.7263 to 0.3854	No	ns	0.9965	F-J
							HG 2h vs. HLG 3h	-0.1812	-0.7371 to 0.3747	No	ns	0.9941	F-K
							HG 2h vs. HLG 4h	0.1327	-0.4232 to 0.6885	No	ns	0.9996	F-L
							HG 3h vs. HG 4h	0.08665	-0.4692 to 0.6425	No	ns	>0.9999	G-H
							HG 3h vs. HLG 1h	-0.3156	-0.8715 to 0.2403	No	ns	0.7503	G-I
							HG 3h vs. HLG 2h	-0.2528	-0.8087 to 0.3031	No	ns	0.9281	G-J
							HG 3h vs. HLG 3h	-0.2635	-0.8194 to 0.2924	No	ns	0.9066	G-K
							HG 3h vs. HLG 4h	0.05031	-0.5056 to 0.6062	No	ns	>0.9999	G-L
							HG 4h vs. HLG 1h	-0.4023	-0.9582 to 0.1536	No	ns	0.3963	H-I
							HG 4h vs. HLG 2h	-0.3395	-0.8953 to 0.2164	No	ns	0.6564	H-J
							HG 4h vs. HLG 3h	-0.3502	-0.9061 to 0.2057	No	ns	0.6118	H-K
							HG 4h vs. HLG 4h	-0.03634	-0.5922 to 0.5195	No	ns	>0.9999	H-L
							HLG 1h vs. HLG 2h	0.06283	-0.4931 to 0.6187	No	ns	>0.9999	I-J
							HLG 1h vs. HLG 3h	0.05211	-0.5038 to 0.6080	No	ns	>0.9999	I-K
							HLG 1h vs. HLG 4h	0.3659	-0.1899 to 0.9218	No	ns	0.5451	I-L
							HLG 2h vs. HLG 3h	-0.01072	-0.5666 to 0.5452	No	ns	>0.9999	J-K
							HLG 2h vs. HLG 4h	0.3031	-0.2528 to 0.8590	No	ns	0.795	J-L
							HLG 3h vs. HLG 4h	0.3138	-0.2420 to 0.8697	No	ns	0.757	K-L
							Test details	Mean 1	Mean 2	Mean Diff.	SE of diff.	n1	n2	q	DF
							NG 1h vs. NG 2h	1.37	1.627	-0.2568	0.1653	8	8	2.197	84
							NG 1h vs. NG 3h	1.37	1.592	-0.2216	0.1653	8	8	1.895	84
							NG 1h vs. NG 4h	1.37	1.538	-0.168	0.1653	8	8	1.437	84
							NG 1h vs. HG 1h	1.37	0.9585	0.4114	0.1653	8	8	3.519	84
							NG 1h vs. HG 2h	1.37	0.8237	0.5462	0.1653	8	8	4.672	84
							NG 1h vs. HG 3h	1.37	0.7414	0.6285	0.1653	8	8	5.376	84
							NG 1h vs. HG 4h	1.37	0.6547	0.7152	0.1653	8	8	6.117	84
							NG 1h vs. HLG 1h	1.37	1.057	0.3129	0.1653	8	8	2.676	84
							NG 1h vs. HLG 2h	1.37	0.9942	0.3757	0.1653	8	8	3.214	84
							NG 1h vs. HLG 3h	1.37	1.005	0.365	0.1653	8	8	3.122	84
							NG 1h vs. HLG 4h	1.37	0.6911	0.6789	0.1653	8	8	5.806	84
							NG 2h vs. NG 3h	1.627	1.592	0.03521	0.1653	8	8	0.3012	84
							NG 2h vs. NG 4h	1.627	1.538	0.08881	0.1653	8	8	0.7596	84
							NG 2h vs. HG 1h	1.627	0.9585	0.6683	0.1653	8	8	5.716	84
							NG 2h vs. HG 2h	1.627	0.8237	0.803	0.1653	8	8	6.868	84
							NG 2h vs. HG 3h	1.627	0.7414	0.8854	0.1653	8	8	7.573	84
							NG 2h vs. HG 4h	1.627	0.6547	0.972	0.1653	8	8	8.314	84
							NG 2h vs. HLG 1h	1.627	1.057	0.5697	0.1653	8	8	4.873	84
							NG 2h vs. HLG 2h	1.627	0.9942	0.6326	0.1653	8	8	5.41	84
							NG 2h vs. HLG 3h	1.627	1.005	0.6218	0.1653	8	8	5.319	84
							NG 2h vs. HLG 4h	1.627	0.6911	0.9357	0.1653	8	8	8.003	84
							NG 3h vs. NG 4h	1.592	1.538	0.0536	0.1653	8	8	0.4584	84
							NG 3h vs. HG 1h	1.592	0.9585	0.633	0.1653	8	8	5.414	84
							NG 3h vs. HG 2h	1.592	0.8237	0.7678	0.1653	8	8	6.567	84
							NG 3h vs. HG 3h	1.592	0.7414	0.8502	0.1653	8	8	7.271	84
							NG 3h vs. HG 4h	1.592	0.6547	0.9368	0.1653	8	8	8.013	84
							NG 3h vs. HLG 1h	1.592	1.057	0.5345	0.1653	8	8	4.572	84
							NG 3h vs. HLG 2h	1.592	0.9942	0.5974	0.1653	8	8	5.109	84
							NG 3h vs. HLG 3h	1.592	1.005	0.5866	0.1653	8	8	5.017	84
							NG 3h vs. HLG 4h	1.592	0.6911	0.9005	0.1653	8	8	7.702	84
							NG 4h vs. HG 1h	1.538	0.9585	0.5795	0.1653	8	8	4.956	84
							NG 4h vs. HG 2h	1.538	0.8237	0.7142	0.1653	8	8	6.109	84
							NG 4h vs. HG 3h	1.538	0.7414	0.7966	0.1653	8	8	6.813	84
							NG 4h vs. HG 4h	1.538	0.6547	0.8832	0.1653	8	8	7.554	84
							NG 4h vs. HLG 1h	1.538	1.057	0.4809	0.1653	8	8	4.113	84
							NG 4h vs. HLG 2h	1.538	0.9942	0.5438	0.1653	8	8	4.651	84
							NG 4h vs. HLG 3h	1.538	1.005	0.533	0.1653	8	8	4.559	84
							NG 4h vs. HLG 4h	1.538	0.6911	0.8469	0.1653	8	8	7.243	84
							HG 1h vs. HG 2h	0.9585	0.8237	0.1348	0.1653	8	8	1.153	84
							HG 1h vs. HG 3h	0.9585	0.7414	0.2171	0.1653	8	8	1.857	84
							HG 1h vs. HG 4h	0.9585	0.6547	0.3038	0.1653	8	8	2.598	84
							HG 1h vs. HLG 1h	0.9585	1.057	-0.09853	0.1653	8	8	0.8427	84
							HG 1h vs. HLG 2h	0.9585	0.9942	-0.03569	0.1653	8	8	0.3053	84
							HG 1h vs. HLG 3h	0.9585	1.005	-0.04642	0.1653	8	8	0.397	84
							HG 1h vs. HLG 4h	0.9585	0.6911	0.2674	0.1653	8	8	2.287	84
							HG 2h vs. HG 3h	0.8237	0.7414	0.08235	0.1653	8	8	0.7043	84
							HG 2h vs. HG 4h	0.8237	0.6547	0.169	0.1653	8	8	1.445	84
							HG 2h vs. HLG 1h	0.8237	1.057	-0.2333	0.1653	8	8	1.995	84
							HG 2h vs. HLG 2h	0.8237	0.9942	-0.1705	0.1653	8	8	1.458	84
							HG 2h vs. HLG 3h	0.8237	1.005	-0.1812	0.1653	8	8	1.55	84
							HG 2h vs. HLG 4h	0.8237	0.6911	0.1327	0.1653	8	8	1.135	84
							HG 3h vs. HG 4h	0.7414	0.6547	0.08665	0.1653	8	8	0.7411	84
							HG 3h vs. HLG 1h	0.7414	1.057	-0.3156	0.1653	8	8	2.7	84
							HG 3h vs. HLG 2h	0.7414	0.9942	-0.2528	0.1653	8	8	2.162	84
							HG 3h vs. HLG 3h	0.7414	1.005	-0.2635	0.1653	8	8	2.254	84
							HG 3h vs. HLG 4h	0.7414	0.6911	0.05031	0.1653	8	8	0.4303	84
							HG 4h vs. HLG 1h	0.6547	1.057	-0.4023	0.1653	8	8	3.441	84
							HG 4h vs. HLG 2h	0.6547	0.9942	-0.3395	0.1653	8	8	2.903	84
							HG 4h vs. HLG 3h	0.6547	1.005	-0.3502	0.1653	8	8	2.995	84
							HG 4h vs. HLG 4h	0.6547	0.6911	-0.03634	0.1653	8	8	0.3108	84
							HLG 1h vs. HLG 2h	1.057	0.9942	0.06283	0.1653	8	8	0.5374	84
							HLG 1h vs. HLG 3h	1.057	1.005	0.05211	0.1653	8	8	0.4457	84
							HLG 1h vs. HLG 4h	1.057	0.6911	0.3659	0.1653	8	8	3.13	84
							HLG 2h vs. HLG 3h	0.9942	1.005	-0.01072	0.1653	8	8	0.0917	84
							HLG 2h vs. HLG 4h	0.9942	0.6911	0.3031	0.1653	8	8	2.593	84
							HLG 3h vs. HLG 4h	1.005	0.6911	0.3138	0.1653	8	8	2.684	84

## Sheet: Fig. 4B
Table Analyzed	Average Number of Cx43 per Length of Gap Junction(um-1)							Number of families	1
Data sets analyzed	A-C							Number of comparisons per family	3
								Alpha	0.05
ANOVA summary
F	16.37							Tukey's multiple comparisons test	Mean Diff.	95.00% CI of diff.	Significant?	Summary	Adjusted P Value
P value	0.0004							Control vs. DCM	0.5275	-6.051 to 7.106	No	ns	0.9751	A-B
P value summary	***							Control vs. HDCM	12.47	5.896 to 19.05	Yes	***	0.0008	A-C
Significant diff. among means (P < 0.05)?	Yes							DCM vs. HDCM	11.95	5.368 to 18.52	Yes	**	0.0011	B-C
R square	0.7318
								Test details	Mean 1	Mean 2	Mean Diff.	SE of diff.	n1	n2	q	DF
Brown-Forsythe test								Control vs. DCM	14.43	13.9	0.5275	2.466	5	5	0.3025	12
F (DFn, DFd)	1.743 (2, 12)							Control vs. HDCM	14.43	1.954	12.47	2.466	5	5	7.154	12
P value	0.2165							DCM vs. HDCM	13.9	1.954	11.95	2.466	5	5	6.852	12
P value summary	ns
Are SDs significantly different (P < 0.05)?	No
Bartlett's test
Bartlett's statistic (corrected)	3.688
P value	0.1582
P value summary	ns
Are SDs significantly different (P < 0.05)?	No
ANOVA table	SS	DF	MS	F (DFn, DFd)	P value
Treatment (between columns)	497.6	2	248.8	F (2, 12) = 16.37	P=0.0004
Residual (within columns)	182.4	12	15.2
Total	680	14
Data summary
Number of treatments (columns)	3
Number of values (total)	15

[truncated: 44 more sheets: Fig. 4C, Fig. 4D, Fig. 4F, Fig. 4G, Fig. 5B, Fig. 5C, Fig. 5D, Fig. 5E, Fig. 5G, Fig. 5H, Fig. 5I, Fig. 6D, Fig. 6E, Fig. 6F, Fig. 6G, Fig. 6H, Fig. 6I, Fig. 7A, Fig. 7B, Fig. 7C …]
