# Supplementary material for: Hypoglycemia-Exacerbated Mitochondrial Connexin 43 Accumulation Aggravates Cardiac Dysfunction in Diabetic Cardiomyopathy
Source: Front Cardiovasc Med. 2022 Mar 16;9:800185. doi: 10.3389/fcvm.2022.800185 (PMC8967291; doi:10.3389/fcvm.2022.800185)
Supplement: Supplementary file 2 [file Data_Sheet_2.xls]

## Sheet: Fig. 1B
Table Analyzed	Figure 1B cx43 mean intensity
Column B	DM
vs.	vs.
Column A	Non-DM
Unpaired t test
P value	<0.0001
P value summary	****
Significantly different (P < 0.05)?	Yes
One- or two-tailed P value?	Two-tailed
t, df	t=11.34, df=22
How big is the difference?
Mean of column A	12338
Mean of column B	2478
Difference between means (B - A) ± SEM	-9860 ± 869.8
95% confidence interval	-11664 to -8056
R squared (eta squared)	0.8538
F test to compare variances
F, DFn, Dfd	1.476, 11, 11
P value	0.5294
P value summary	ns
Significantly different (P < 0.05)?	No
Data analyzed
Sample size, column A	12
Sample size, column B	12

## Sheet: Fig. 1C
Table Analyzed	Figure 1C pearson cx43-n cadherin
Column B	DM
vs.	vs.
Column A	Non-DM
Unpaired t test
P value	<0.0001
P value summary	****
Significantly different (P < 0.05)?	Yes
One- or two-tailed P value?	Two-tailed
t, df	t=10.86, df=22
How big is the difference?
Mean of column A	0.7779
Mean of column B	0.5018
Difference between means (B - A) ± SEM	-0.2761 ± 0.02542
95% confidence interval	-0.3288 to -0.2234
R squared (eta squared)	0.8428
F test to compare variances
F, DFn, Dfd	3.720, 11, 11
P value	0.0393
P value summary	*
Significantly different (P < 0.05)?	Yes
Data analyzed
Sample size, column A	12
Sample size, column B	12

## Sheet: Fig. 1D
Table Analyzed	Figure 1D pearson cx43-Tomm20
Column B	DM
vs.	vs.
Column A	Non-DM
Unpaired t test
P value	0.003
P value summary	**
Significantly different (P < 0.05)?	Yes
One- or two-tailed P value?	Two-tailed
t, df	t=3.492, df=16
How big is the difference?
Mean of column A	0.203
Mean of column B	0.2863
Difference between means (B - A) ± SEM	0.08332 ± 0.02386
95% confidence interval	0.03275 to 0.1339
R squared (eta squared)	0.4326
F test to compare variances
F, DFn, Dfd	1.282, 8, 8
P value	0.7341
P value summary	ns
Significantly different (P < 0.05)?	No
Data analyzed
Sample size, column A	9
Sample size, column B	9

## Sheet: Fig. 2C
Table Analyzed	Figure 2C-EF						Number of families	1
Data sets analyzed	A-D						Number of comparisons per family	6
							Alpha	0.05
ANOVA summary
F	3.981						Tukey's multiple comparisons test	Mean Diff.	95.00% CI of diff.	Significant?	Summary	Adjusted P Value
P value	0.0122						Control 2W vs. Control 8W	0.7822	-5.227 to 6.791	No	ns	0.9858	A-B
P value summary	*						Control 2W vs. DM 2W	1.51	-3.694 to 6.714	No	ns	0.8683	A-C
Significant diff. among means (P < 0.05)?	Yes						Control 2W vs. DM 8W	5.63	0.4257 to 10.83	Yes	*	0.0291	A-D
R square	0.1758						Control 8W vs. DM 2W	0.7279	-4.476 to 5.932	No	ns	0.9825	B-C
							Control 8W vs. DM 8W	4.847	-0.3565 to 10.05	No	ns	0.0765	B-D
Brown-Forsythe test							DM 2W vs. DM 8W	4.12	-0.1294 to 8.368	No	ns	0.0606	C-D
F (DFn, DFd)	3.257 (3, 56)
P value	0.0282						Test details	Mean 1	Mean 2	Mean Diff.	SE of diff.	n1	n2	q	DF
P value summary	*						Control 2W vs. Control 8W	81.87	81.09	0.7822	2.269	10	10	0.4874	56
Are SDs significantly different (P < 0.05)?	Yes						Control 2W vs. DM 2W	81.87	80.36	1.51	1.965	10	20	1.087	56
							Control 2W vs. DM 8W	81.87	76.24	5.63	1.965	10	20	4.051	56
Bartlett's test							Control 8W vs. DM 2W	81.09	80.36	0.7279	1.965	10	20	0.5238	56
Bartlett's statistic (corrected)	6.864						Control 8W vs. DM 8W	81.09	76.24	4.847	1.965	10	20	3.488	56
P value	0.0764						DM 2W vs. DM 8W	80.36	76.24	4.12	1.605	20	20	3.631	56
P value summary	ns
Are SDs significantly different (P < 0.05)?	No
ANOVA table	SS	DF	MS	F (DFn, DFd)	P value
Treatment (between columns)	307.5	3	102.5	F (3, 56) = 3.981	P=0.0122
Residual (within columns)	1442	56	25.75
Total	1749	59
Data summary
Number of treatments (columns)	4
Number of values (total)	60
Table Analyzed	Figure 2C-FS						Number of families	1
Data sets analyzed	A-D						Number of comparisons per family	6
							Alpha	0.05
ANOVA summary
F	3.793						Tukey's multiple comparisons test	Mean Diff.	95.00% CI of diff.	Significant?	Summary	Adjusted P Value
P value	0.0151						Control 2W vs. Control 8W	0.6902	-5.379 to 6.759	No	ns	0.9904	A-B
P value summary	*						Control 2W vs. DCM 2W	1.136	-4.120 to 6.392	No	ns	0.94	A-C
Significant diff. among means (P < 0.05)?	Yes						Control 2W vs. DCM 8W	5.406	0.1502 to 10.66	Yes	*	0.0416	A-D
R square	0.1689						Control 8W vs. DCM 2W	0.4456	-4.810 to 5.702	No	ns	0.996	B-C
							Control 8W vs. DCM 8W	4.716	-0.5400 to 9.972	No	ns	0.0936	B-D
Brown-Forsythe test							DCM 2W vs. DCM 8W	4.27	-0.02107 to 8.562	No	ns	0.0516	C-D
F (DFn, DFd)	3.162 (3, 56)
P value	0.0315						Test details	Mean 1	Mean 2	Mean Diff.	SE of diff.	n1	n2	q	DF
P value summary	*						Control 2W vs. Control 8W	49.49	48.8	0.6902	2.292	10	10	0.4259	56
Are SDs significantly different (P < 0.05)?	Yes						Control 2W vs. DCM 2W	49.49	48.36	1.136	1.985	10	20	0.8092	56
							Control 2W vs. DCM 8W	49.49	44.09	5.406	1.985	10	20	3.852	56
Bartlett's test							Control 8W vs. DCM 2W	48.8	48.36	0.4456	1.985	10	20	0.3175	56
Bartlett's statistic (corrected)	8.333						Control 8W vs. DCM 8W	48.8	44.09	4.716	1.985	10	20	3.36	56
P value	0.0396						DCM 2W vs. DCM 8W	48.36	44.09	4.27	1.621	20	20	3.726	56
P value summary	*
Are SDs significantly different (P < 0.05)?	Yes
ANOVA table	SS	DF	MS	F (DFn, DFd)	P value
Treatment (between columns)	298.9	3	99.63	F (3, 56) = 3.793	P=0.0151
Residual (within columns)	1471	56	26.27
Total	1770	59
Data summary
Number of treatments (columns)	4
Number of values (total)	60
Table Analyzed	Figure 2C-EA						Number of families	1
Data sets analyzed	A-D						Number of comparisons per family	6
							Alpha	0.05
ANOVA summary
F	6.356						Tukey's multiple comparisons test	Mean Diff.	95.00% CI of diff.	Significant?	Summary	Adjusted P Value
P value	0.0009						Control 2W vs. Control 8W	-0.0221	-0.5570 to 0.5128	No	ns	0.9995	A-B
P value summary	***						Control 2W vs. DCM 2W	0.1285	-0.3348 to 0.5917	No	ns	0.8829	A-C
Significant diff. among means (P < 0.05)?	Yes						Control 2W vs. DCM 8W	0.585	0.1218 to 1.048	Yes	**	0.0078	A-D
R square	0.254						Control 8W vs. DCM 2W	0.1506	-0.3127 to 0.6138	No	ns	0.825	B-C
							Control 8W vs. DCM 8W	0.6071	0.1439 to 1.070	Yes	**	0.0054	B-D
Brown-Forsythe test							DCM 2W vs. DCM 8W	0.4566	0.07832 to 0.8348	Yes	*	0.0119	C-D
F (DFn, DFd)	0.6428 (3, 56)
P value	0.5907						Test details	Mean 1	Mean 2	Mean Diff.	SE of diff.	n1	n2	q	DF
P value summary	ns						Control 2W vs. Control 8W	1.894	1.916	-0.0221	0.202	10	10	0.1547	56
Are SDs significantly different (P < 0.05)?	No						Control 2W vs. DCM 2W	1.894	1.766	0.1285	0.175	10	20	1.039	56
							Control 2W vs. DCM 8W	1.894	1.309	0.585	0.175	10	20	4.729	56
Bartlett's test							Control 8W vs. DCM 2W	1.916	1.766	0.1506	0.175	10	20	1.217	56
Bartlett's statistic (corrected)	3.845						Control 8W vs. DCM 8W	1.916	1.309	0.6071	0.175	10	20	4.908	56
P value	0.2786						DCM 2W vs. DCM 8W	1.766	1.309	0.4566	0.1428	20	20	4.52	56
P value summary	ns
Are SDs significantly different (P < 0.05)?	No
ANOVA table	SS	DF	MS	F (DFn, DFd)	P value
Treatment (between columns)	3.891	3	1.297	F (3, 56) = 6.356	P=0.0009
Residual (within columns)	11.43	56	0.2041
Total	15.32	59
Data summary
Number of treatments (columns)	4
Number of values (total)	60
Table Analyzed	Figure 2C-EE						Number of families	1
Data sets analyzed	A-D						Number of comparisons per family	6
							Alpha	0.05
ANOVA summary
F	22.23						Tukey's multiple comparisons test	Mean Diff.	95.00% CI of diff.	Significant?	Summary	Adjusted P Value
P value	<0.0001						Control 2W vs. Control 8W	2.078	-3.292 to 7.448	No	ns	0.7358	A-B
P value summary	****						Control 2W vs. DCM 2W	0.3132	-4.337 to 4.964	No	ns	0.998	A-C
Significant diff. among means (P < 0.05)?	Yes						Control 2W vs. DCM 8W	10.72	6.067 to 15.37	Yes	****	<0.0001	A-D
R square	0.5435						Control 8W vs. DCM 2W	-1.765	-6.415 to 2.886	No	ns	0.7472	B-C
							Control 8W vs. DCM 8W	8.639	3.989 to 13.29	Yes	****	<0.0001	B-D
Brown-Forsythe test							DCM 2W vs. DCM 8W	10.4	6.607 to 14.20	Yes	****	<0.0001	C-D
F (DFn, DFd)	1.915 (3, 56)
P value	0.1377						Test details	Mean 1	Mean 2	Mean Diff.	SE of diff.	n1	n2	q	DF
P value summary	ns						Control 2W vs. Control 8W	-26.14	-28.21	2.078	2.028	10	10	1.449	56
Are SDs significantly different (P < 0.05)?	No						Control 2W vs. DCM 2W	-26.14	-26.45	0.3132	1.756	10	20	0.2522	56
							Control 2W vs. DCM 8W	-26.14	-36.85	10.72	1.756	10	20	8.63	56
Bartlett's test							Control 8W vs. DCM 2W	-28.21	-26.45	-1.765	1.756	10	20	1.421	56
Bartlett's statistic (corrected)	5.941						Control 8W vs. DCM 8W	-28.21	-36.85	8.639	1.756	10	20	6.957	56
P value	0.1145						DCM 2W vs. DCM 8W	-26.45	-36.85	10.4	1.434	20	20	10.26	56
P value summary	ns
Are SDs significantly different (P < 0.05)?	No
ANOVA table	SS	DF	MS	F (DFn, DFd)	P value
Treatment (between columns)	1371	3	457.1	F (3, 56) = 22.23	P<0.0001
Residual (within columns)	1152	56	20.56
Total	2523	59
Data summary
Number of treatments (columns)	4
Number of values (total)	60

## Sheet: Fig. 2D
Table Analyzed	Figure 2D-EF-10W						Number of families	1
Data sets analyzed	A-C						Number of comparisons per family	3
							Alpha	0.05
ANOVA summary
F	99.94						Tukey's multiple comparisons test	Mean Diff.	95.00% CI of diff.	Significant?	Summary	Adjusted P Value
P value	<0.0001						Control vs. DCM	5.42	1.487 to 9.352	Yes	**	0.0056	A-B
P value summary	****						Control vs. HDCM	-16.13	-20.07 to -12.20	Yes	****	<0.0001	A-C
Significant diff. among means (P < 0.05)?	Yes						DCM vs. HDCM	-21.55	-25.49 to -17.62	Yes	****	<0.0001	B-C
R square	0.881
							Test details	Mean 1	Mean 2	Mean Diff.	SE of diff.	n1	n2	q	DF
Brown-Forsythe test							Control vs. DCM	79.29	73.87	5.42	1.586	10	10	4.832	27
F (DFn, DFd)	1.341 (2, 27)						Control vs. HDCM	79.29	95.43	-16.13	1.586	10	10	14.39	27
P value	0.2784						DCM vs. HDCM	73.87	95.43	-21.55	1.586	10	10	19.22	27
P value summary	ns
Are SDs significantly different (P < 0.05)?	No
Bartlett's test
Bartlett's statistic (corrected)	1.852
P value	0.3962
P value summary	ns
Are SDs significantly different (P < 0.05)?	No
ANOVA table	SS	DF	MS	F (DFn, DFd)	P value
Treatment (between columns)	2514	2	1257	F (2, 27) = 99.94	P<0.0001
Residual (within columns)	339.6	27	12.58
Total	2854	29
Data summary
Number of treatments (columns)	3
Number of values (total)	30
Table Analyzed	Figure 2D-FS-10W						Number of families	1
Data sets analyzed	A-C						Number of comparisons per family	3
							Alpha	0.05
ANOVA summary
F	94.58						Tukey's multiple comparisons test	Mean Diff.	95.00% CI of diff.	Significant?	Summary	Adjusted P Value
P value	<0.0001						Control vs. DCM	5.043	-0.6052 to 10.69	No	ns	0.0869	A-B
P value summary	****						Control vs. HDCM	-24.26	-29.90 to -18.61	Yes	****	<0.0001	A-C
Significant diff. among means (P < 0.05)?	Yes						DCM vs. HDCM	-29.3	-34.95 to -23.65	Yes	****	<0.0001	B-C
R square	0.8751
							Test details	Mean 1	Mean 2	Mean Diff.	SE of diff.	n1	n2	q	DF
Brown-Forsythe test							Control vs. DCM	46.73	41.69	5.043	2.278	10	10	3.131	27
F (DFn, DFd)	3.978 (2, 27)						Control vs. HDCM	46.73	70.99	-24.26	2.278	10	10	15.06	27
P value	0.0306						DCM vs. HDCM	41.69	70.99	-29.3	2.278	10	10	18.19	27
P value summary	*
Are SDs significantly different (P < 0.05)?	Yes
Bartlett's test
Bartlett's statistic (corrected)	7.891
P value	0.0193
P value summary	*
Are SDs significantly different (P < 0.05)?	Yes
ANOVA table	SS	DF	MS	F (DFn, DFd)	P value
Treatment (between columns)	4908	2	2454	F (2, 27) = 94.58	P<0.0001
Residual (within columns)	700.5	27	25.94
Total	5608	29
Data summary
Number of treatments (columns)	3
Number of values (total)	30
Table Analyzed	Figure 2D-EA-10W						Number of families	1
Data sets analyzed	A-C						Number of comparisons per family	3
							Alpha	0.05
ANOVA summary
F	3.552						Tukey's multiple comparisons test	Mean Diff.	95.00% CI of diff.	Significant?	Summary	Adjusted P Value
P value	0.0427						Control vs. DCM	0.3271	-0.1409 to 0.7952	No	ns	0.2116	A-B
P value summary	*						Control vs. HDCM	0.4947	0.02661 to 0.9627	Yes	*	0.0367	A-C
Significant diff. among means (P < 0.05)?	Yes						DCM vs. HDCM	0.1675	-0.3005 to 0.6356	No	ns	0.6527	B-C
R square	0.2083
							Test details	Mean 1	Mean 2	Mean Diff.	SE of diff.	n1	n2	q	DF
Brown-Forsythe test							Control vs. DCM	1.702	1.374	0.3271	0.1888	10	10	2.451	27
F (DFn, DFd)	1.338 (2, 27)						Control vs. HDCM	1.702	1.207	0.4947	0.1888	10	10	3.706	27
P value	0.2792						DCM vs. HDCM	1.374	1.207	0.1675	0.1888	10	10	1.255	27
P value summary	ns
Are SDs significantly different (P < 0.05)?	No
Bartlett's test
Bartlett's statistic (corrected)	6.41
P value	0.0406
P value summary	*
Are SDs significantly different (P < 0.05)?	Yes
ANOVA table	SS	DF	MS	F (DFn, DFd)	P value
Treatment (between columns)	1.266	2	0.633	F (2, 27) = 3.552	P=0.0427
Residual (within columns)	4.811	27	0.1782
Total	6.077	29
Data summary
Number of treatments (columns)	3
Number of values (total)	30
Table Analyzed	Figure 2D-EE-10W						Number of families	1
Data sets analyzed	A-C						Number of comparisons per family	3
							Alpha	0.05
ANOVA summary
F	21.2						Tukey's multiple comparisons test	Mean Diff.	95.00% CI of diff.	Significant?	Summary	Adjusted P Value
P value	<0.0001						Control vs. DM	7.476	2.014 to 12.94	Yes	**	0.0059	A-B
P value summary	****						Control vs. HDM	14.34	8.879 to 19.80	Yes	****	<0.0001	A-C
Significant diff. among means (P < 0.05)?	Yes						DM vs. HDM	6.865	1.403 to 12.33	Yes	*	0.0116	B-C
R square	0.611
							Test details	Mean 1	Mean 2	Mean Diff.	SE of diff.	n1	n2	q	DF
Brown-Forsythe test							Control vs. DM	-27.01	-34.49	7.476	2.203	10	10	4.799	27
F (DFn, DFd)	1.557 (2, 27)						Control vs. HDM	-27.01	-41.35	14.34	2.203	10	10	9.207	27
P value	0.2291						DM vs. HDM	-34.49	-41.35	6.865	2.203	10	10	4.407	27
P value summary	ns
Are SDs significantly different (P < 0.05)?	No
Bartlett's test
Bartlett's statistic (corrected)	6.593
P value	0.037
P value summary	*
Are SDs significantly different (P < 0.05)?	Yes
ANOVA table	SS	DF	MS	F (DFn, DFd)	P value
Treatment (between columns)	1029	2	514.4	F (2, 27) = 21.20	P<0.0001
Residual (within columns)	655.1	27	24.26
Total	1684	29
Data summary
Number of treatments (columns)	3
Number of values (total)	30

## Sheet: Fig. 2F
Table Analyzed	Figure 2F QTc						Number of families	1
Data sets analyzed	A-C						Number of comparisons per family	3
							Alpha	0.05
ANOVA summary
F	11.98						Tukey's multiple comparisons test	Mean Diff.	95.00% CI of diff.	Significant?	Summary	Adjusted P Value
P value	0.0005						Control vs. DCM	-16.39	-34.47 to 1.687	No	ns	0.0794	A-B
P value summary	***						Control vs. HDCM	-34.17	-52.25 to -16.09	Yes	***	0.0004	A-C
Significant diff. among means (P < 0.05)?	Yes						DCM vs. HDCM	-17.78	-33.64 to -1.926	Yes	*	0.0267	B-C
R square	0.5711
							Test details	Mean 1	Mean 2	Mean Diff.	SE of diff.	n1	n2	q	DF
Brown-Forsythe test							Control vs. DCM	38.03	54.42	-16.39	7.083	5	8	3.273	18
F (DFn, DFd)	2.341 (2, 18)						Control vs. HDCM	38.03	72.2	-34.17	7.083	5	8	6.823	18
P value	0.1249						DCM vs. HDCM	54.42	72.2	-17.78	6.212	8	8	4.048	18
P value summary	ns
Are SDs significantly different (P < 0.05)?	No
Bartlett's test
Bartlett's statistic (corrected)	9.793
P value	0.0075
P value summary	**
Are SDs significantly different (P < 0.05)?	Yes
ANOVA table	SS	DF	MS	F (DFn, DFd)	P value
Treatment (between columns)	3700	2	1850	F (2, 18) = 11.98	P=0.0005
Residual (within columns)	2779	18	154.4
Total	6478	20
Data summary
Number of treatments (columns)	3
Number of values (total)	21
Table Analyzed	Figure 2F QT interval						Number of families	1
Data sets analyzed	A-C						Number of comparisons per family	3
							Alpha	0.05
ANOVA summary
F	8.671						Tukey's multiple comparisons test	Mean Diff.	95.00% CI of diff.	Significant?	Summary	Adjusted P Value
P value	0.0023						Control vs. DCM	-9.736	-18.16 to -1.316	Yes	*	0.0222	A-B
P value summary	**						Control vs. HDCM	-13.63	-22.05 to -5.213	Yes	**	0.0017	A-C
Significant diff. among means (P < 0.05)?	Yes						DCM vs. HDCM	-3.896	-11.28 to 3.489	No	ns	0.3889	B-C
R square	0.4907
							Test details	Mean 1	Mean 2	Mean Diff.	SE of diff.	n1	n2	q	DF
Brown-Forsythe test							Control vs. DCM	15.27	25.01	-9.736	3.299	5	8	4.174	18
F (DFn, DFd)	1.397 (2, 18)						Control vs. HDCM	15.27	28.9	-13.63	3.299	5	8	5.844	18
P value	0.2728						DCM vs. HDCM	25.01	28.9	-3.896	2.894	8	8	1.904	18
P value summary	ns
Are SDs significantly different (P < 0.05)?	No
Bartlett's test
Bartlett's statistic (corrected)	13.27
P value	0.0013
P value summary	**
Are SDs significantly different (P < 0.05)?	Yes
ANOVA table	SS	DF	MS	F (DFn, DFd)	P value
Treatment (between columns)	580.8	2	290.4	F (2, 18) = 8.671	P=0.0023
Residual (within columns)	602.8	18	33.49
Total	1184	20
Data summary
Number of treatments (columns)	3
Number of values (total)	21
Table Analyzed	Figure 2F JT interval						Number of families	1
Data sets analyzed	A-C						Number of comparisons per family	3
							Alpha	0.05
ANOVA summary
F	7.467						Tukey's multiple comparisons test	Mean Diff.	95.00% CI of diff.	Significant?	Summary	Adjusted P Value
P value	0.0044						Control vs. DCM	-8.956	-16.27 to -1.641	Yes	*	0.0154	A-B
P value summary	**						Control vs. HDCM	-10.65	-17.96 to -3.334	Yes	**	0.0043	A-C
Significant diff. among means (P < 0.05)?	Yes						DCM vs. HDCM	-1.693	-8.108 to 4.722	No	ns	0.7816	B-C
R square	0.4535
							Test details	Mean 1	Mean 2	Mean Diff.	SE of diff.	n1	n2	q	DF
Brown-Forsythe test							Control vs. DCM	5.839	14.79	-8.956	2.866	5	8	4.419	18
F (DFn, DFd)	2.954 (2, 18)						Control vs. HDCM	5.839	16.49	-10.65	2.866	5	8	5.254	18
P value	0.0777						DCM vs. HDCM	14.79	16.49	-1.693	2.514	8	8	0.9525	18
P value summary	ns
Are SDs significantly different (P < 0.05)?	No
Bartlett's test
Bartlett's statistic (corrected)	18.32
P value	0.0001
P value summary	***
Are SDs significantly different (P < 0.05)?	Yes
ANOVA table	SS	DF	MS	F (DFn, DFd)	P value
Treatment (between columns)	377.5	2	188.7	F (2, 18) = 7.467	P=0.0044
Residual (within columns)	455	18	25.28
Total	832.4	20
Data summary
Number of treatments (columns)	3
Number of values (total)	21

## Sheet: Fig. 3D
Table Analyzed	Figure 3D normalized IMP						Number of families	1
Data sets analyzed	A-P						Number of comparisons per family	120
							Alpha	0.05
ANOVA summary
F	5.899						Tukey's multiple comparisons test	Mean Diff.	95.00% CI of diff.	Significant?	Summary	Adjusted P Value
P value	<0.0001						1h vs. 2h	0.009543	-0.3302 to 0.3492	No	ns	>0.9999	A-B
P value summary	****						1h vs. 3h	-0.01574	-0.3554 to 0.3240	No	ns	>0.9999	A-C
Significant diff. among means (P < 0.05)?	Yes						1h vs. 4h	-0.06248	-0.4022 to 0.2772	No	ns	>0.9999	A-D
R square	0.2125						1h vs. 1h	-0.1026	-0.4630 to 0.2577	No	ns	0.9998	A-E
							1h vs. 2h	0.09777	-0.2625 to 0.4581	No	ns	>0.9999	A-F
Brown-Forsythe test							1h vs. 3h	0.0333	-0.3270 to 0.3936	No	ns	>0.9999	A-G
F (DFn, DFd)	1.036 (15, 328)						1h vs. 4h	0.03173	-0.3286 to 0.3920	No	ns	>0.9999	A-H
P value	0.4172						1h vs. 1h	-0.09536	-0.3896 to 0.1988	No	ns	0.9992	A-I
P value summary	ns						1h vs. 2h	-0.04546	-0.3397 to 0.2487	No	ns	>0.9999	A-J
Are SDs significantly different (P < 0.05)?	No						1h vs. 3h	0.002193	-0.2920 to 0.2964	No	ns	>0.9999	A-K
							1h vs. 4h	-0.07951	-0.3737 to 0.2147	No	ns	>0.9999	A-L
Bartlett's test							1h vs. 1h	-0.01449	-0.3104 to 0.2814	No	ns	>0.9999	A-M
Bartlett's statistic (corrected)	23.77						1h vs. 2h	0.07422	-0.2217 to 0.3701	No	ns	>0.9999	A-N
P value	0.0691						1h vs. 3h	0.1945	-0.1014 to 0.4904	No	ns	0.6465	A-O
P value summary	ns						1h vs. 4h	0.4043	0.1085 to 0.7002	Yes	***	0.0004	A-P
Are SDs significantly different (P < 0.05)?	No						2h vs. 3h	-0.02529	-0.3650 to 0.3144	No	ns	>0.9999	B-C
							2h vs. 4h	-0.07202	-0.4117 to 0.2677	No	ns	>0.9999	B-D
ANOVA table	SS	DF	MS	F (DFn, DFd)	P value		2h vs. 1h	-0.1122	-0.4725 to 0.2481	No	ns	0.9995	B-E
Treatment (between columns)	6.423	15	0.4282	F (15, 328) = 5.899	P<0.0001		2h vs. 2h	0.08823	-0.2721 to 0.4485	No	ns	>0.9999	B-F
Residual (within columns)	23.81	328	0.07259				2h vs. 3h	0.02376	-0.3366 to 0.3841	No	ns	>0.9999	B-G
Total	30.23	343					2h vs. 4h	0.02219	-0.3381 to 0.3825	No	ns	>0.9999	B-H
							2h vs. 1h	-0.1049	-0.3991 to 0.1893	No	ns	0.9976	B-I
Data summary							2h vs. 2h	-0.05501	-0.3492 to 0.2392	No	ns	>0.9999	B-J
Number of treatments (columns)	16						2h vs. 3h	-0.007351	-0.3015 to 0.2868	No	ns	>0.9999	B-K
Number of values (total)	344						2h vs. 4h	-0.08905	-0.3832 to 0.2051	No	ns	0.9996	B-L
							2h vs. 1h	-0.02404	-0.3199 to 0.2718	No	ns	>0.9999	B-M
							2h vs. 2h	0.06468	-0.2312 to 0.3606	No	ns	>0.9999	B-N
							2h vs. 3h	0.1849	-0.1109 to 0.4808	No	ns	0.7255	B-O
							2h vs. 4h	0.3948	0.09892 to 0.6907	Yes	***	0.0006	B-P
							3h vs. 4h	-0.04674	-0.3864 to 0.2930	No	ns	>0.9999	C-D
							3h vs. 1h	-0.08691	-0.4472 to 0.2734	No	ns	>0.9999	C-E
							3h vs. 2h	0.1135	-0.2468 to 0.4738	No	ns	0.9994	C-F
							3h vs. 3h	0.04905	-0.3113 to 0.4094	No	ns	>0.9999	C-G
							3h vs. 4h	0.04748	-0.3128 to 0.4078	No	ns	>0.9999	C-H
							3h vs. 1h	-0.07962	-0.3738 to 0.2146	No	ns	>0.9999	C-I
							3h vs. 2h	-0.02972	-0.3239 to 0.2645	No	ns	>0.9999	C-J
							3h vs. 3h	0.01794	-0.2763 to 0.3121	No	ns	>0.9999	C-K
							3h vs. 4h	-0.06376	-0.3580 to 0.2304	No	ns	>0.9999	C-L
							3h vs. 1h	0.001249	-0.2946 to 0.2971	No	ns	>0.9999	C-M
							3h vs. 2h	0.08996	-0.2059 to 0.3858	No	ns	0.9996	C-N
							3h vs. 3h	0.2102	-0.08566 to 0.5061	No	ns	0.5089	C-O
							3h vs. 4h	0.4201	0.1242 to 0.7160	Yes	***	0.0002	C-P
							4h vs. 1h	-0.04017	-0.4005 to 0.3201	No	ns	>0.9999	D-E
							4h vs. 2h	0.1603	-0.2001 to 0.5206	No	ns	0.9775	D-F
							4h vs. 3h	0.09578	-0.2645 to 0.4561	No	ns	>0.9999	D-G
							4h vs. 4h	0.09421	-0.2661 to 0.4545	No	ns	>0.9999	D-H
							4h vs. 1h	-0.03288	-0.3271 to 0.2613	No	ns	>0.9999	D-I
							4h vs. 2h	0.01702	-0.2772 to 0.3112	No	ns	>0.9999	D-J
							4h vs. 3h	0.06467	-0.2295 to 0.3589	No	ns	>0.9999	D-K
							4h vs. 4h	-0.01703	-0.3112 to 0.2772	No	ns	>0.9999	D-L
							4h vs. 1h	0.04799	-0.2479 to 0.3439	No	ns	>0.9999	D-M
							4h vs. 2h	0.1367	-0.1592 to 0.4326	No	ns	0.9683	D-N
							4h vs. 3h	0.257	-0.03892 to 0.5528	No	ns	0.1753	D-O
							4h vs. 4h	0.4668	0.1709 to 0.7627	Yes	****	<0.0001	D-P
							1h vs. 2h	0.2004	-0.1794 to 0.5802	No	ns	0.9068	E-F
							1h vs. 3h	0.136	-0.2438 to 0.5158	No	ns	0.9975	E-G
							1h vs. 4h	0.1344	-0.2454 to 0.5142	No	ns	0.9978	E-H
							1h vs. 1h	0.007288	-0.3105 to 0.3251	No	ns	>0.9999	E-I
							1h vs. 2h	0.05719	-0.2606 to 0.3749	No	ns	>0.9999	E-J
							1h vs. 3h	0.1048	-0.2129 to 0.4226	No	ns	0.999	E-K
							1h vs. 4h	0.02314	-0.2946 to 0.3409	No	ns	>0.9999	E-L
							1h vs. 1h	0.08815	-0.2312 to 0.4075	No	ns	0.9999	E-M
							1h vs. 2h	0.1769	-0.1425 to 0.4962	No	ns	0.8685	E-N
							1h vs. 3h	0.2971	-0.02220 to 0.6164	No	ns	0.1008	E-O
							1h vs. 4h	0.507	0.1877 to 0.8263	Yes	****	<0.0001	E-P
							2h vs. 3h	-0.06447	-0.4443 to 0.3153	No	ns	>0.9999	F-G
							2h vs. 4h	-0.06604	-0.4458 to 0.3138	No	ns	>0.9999	F-H
							2h vs. 1h	-0.1931	-0.5109 to 0.1246	No	ns	0.7647	F-I
							2h vs. 2h	-0.1432	-0.4610 to 0.1745	No	ns	0.9746	F-J
							2h vs. 3h	-0.09558	-0.4133 to 0.2222	No	ns	0.9997	F-K
							2h vs. 4h	-0.1773	-0.4950 to 0.1405	No	ns	0.8619	F-L
							2h vs. 1h	-0.1123	-0.4316 to 0.2071	No	ns	0.998	F-M
							2h vs. 2h	-0.02355	-0.3429 to 0.2958	No	ns	>0.9999	F-N
							2h vs. 3h	0.0967	-0.2226 to 0.4160	No	ns	0.9996	F-O
							2h vs. 4h	0.3066	-0.01276 to 0.6259	No	ns	0.0756	F-P
							3h vs. 4h	-0.001569	-0.3814 to 0.3782	No	ns	>0.9999	G-H
							3h vs. 1h	-0.1287	-0.4464 to 0.1891	No	ns	0.9909	G-I
							3h vs. 2h	-0.07877	-0.3965 to 0.2390	No	ns	>0.9999	G-J
							3h vs. 3h	-0.03111	-0.3489 to 0.2867	No	ns	>0.9999	G-K
							3h vs. 4h	-0.1128	-0.4306 to 0.2050	No	ns	0.9977	G-L
							3h vs. 1h	-0.0478	-0.3671 to 0.2715	No	ns	>0.9999	G-M
							3h vs. 2h	0.04092	-0.2784 to 0.3602	No	ns	>0.9999	G-N
							3h vs. 3h	0.1612	-0.1582 to 0.4805	No	ns	0.9337	G-O
							3h vs. 4h	0.371	0.05171 to 0.6904	Yes	**	0.0073	G-P
							4h vs. 1h	-0.1271	-0.4449 to 0.1907	No	ns	0.992	H-I
							4h vs. 2h	-0.0772	-0.3950 to 0.2406	No	ns	>0.9999	H-J
							4h vs. 3h	-0.02954	-0.3473 to 0.2882	No	ns	>0.9999	H-K
							4h vs. 4h	-0.1112	-0.4290 to 0.2065	No	ns	0.9981	H-L
							4h vs. 1h	-0.04623	-0.3656 to 0.2731	No	ns	>0.9999	H-M
							4h vs. 2h	0.04249	-0.2768 to 0.3618	No	ns	>0.9999	H-N
							4h vs. 3h	0.1627	-0.1566 to 0.4821	No	ns	0.9284	H-O
							4h vs. 4h	0.3726	0.05328 to 0.6919	Yes	**	0.0068	H-P
							1h vs. 2h	0.0499	-0.1903 to 0.2901	No	ns	>0.9999	I-J
							1h vs. 3h	0.09755	-0.1427 to 0.3378	No	ns	0.9906	I-K
							1h vs. 4h	0.01585	-0.2244 to 0.2561	No	ns	>0.9999	I-L
							1h vs. 1h	0.08087	-0.1614 to 0.3231	No	ns	0.9989	I-M
							1h vs. 2h	0.1696	-0.07269 to 0.4118	No	ns	0.5362	I-N
							1h vs. 3h	0.2898	0.04757 to 0.5321	Yes	**	0.0046	I-O
							1h vs. 4h	0.4997	0.2574 to 0.7420	Yes	****	<0.0001	I-P
							2h vs. 3h	0.04766	-0.1926 to 0.2879	No	ns	>0.9999	J-K
							2h vs. 4h	-0.03404	-0.2742 to 0.2062	No	ns	>0.9999	J-L
							2h vs. 1h	0.03097	-0.2113 to 0.2732	No	ns	>0.9999	J-M
							2h vs. 2h	0.1197	-0.1226 to 0.3620	No	ns	0.9441	J-N
							2h vs. 3h	0.2399	-0.002330 to 0.4822	No	ns	0.0554	J-O
							2h vs. 4h	0.4498	0.2075 to 0.6921	Yes	****	<0.0001	J-P
							3h vs. 4h	-0.0817	-0.3219 to 0.1585	No	ns	0.9986	K-L
							3h vs. 1h	-0.01669	-0.2590 to 0.2256	No	ns	>0.9999	K-M
							3h vs. 2h	0.07203	-0.1702 to 0.3143	No	ns	0.9997	K-N
							3h vs. 3h	0.1923	-0.04999 to 0.4346	No	ns	0.3097	K-O
							3h vs. 4h	0.4021	0.1599 to 0.6444	Yes	****	<0.0001	K-P
							4h vs. 1h	0.06501	-0.1773 to 0.3073	No	ns	>0.9999	L-M
							4h vs. 2h	0.1537	-0.08854 to 0.3960	No	ns	0.7029	L-N
							4h vs. 3h	0.274	0.03171 to 0.5162	Yes	*	0.0109	L-O
							4h vs. 4h	0.4838	0.2416 to 0.7261	Yes	****	<0.0001	L-P
							1h vs. 2h	0.08872	-0.1556 to 0.3330	No	ns	0.9971	M-N
							1h vs. 3h	0.209	-0.03534 to 0.4533	No	ns	0.1952	M-O
							1h vs. 4h	0.4188	0.1745 to 0.6631	Yes	****	<0.0001	M-P
							2h vs. 3h	0.1203	-0.1241 to 0.3646	No	ns	0.9458	N-O
							2h vs. 4h	0.3301	0.08580 to 0.5744	Yes	***	0.0005	N-P
							3h vs. 4h	0.2099	-0.03445 to 0.4542	No	ns	0.1895	O-P
							Test details	Mean 1	Mean 2	Mean Diff.	SE of diff.	n1	n2	q	DF
							1h vs. 2h	0.9773	0.9678	0.009543	0.09838	15	15	0.1372	328
							1h vs. 3h	0.9773	0.993	-0.01574	0.09838	15	15	0.2263	328
							1h vs. 4h	0.9773	1.04	-0.06248	0.09838	15	15	0.8982	328
							1h vs. 1h	0.9773	1.08	-0.1026	0.1043	15	12	1.391	328
							1h vs. 2h	0.9773	0.8795	0.09777	0.1043	15	12	1.325	328
							1h vs. 3h	0.9773	0.944	0.0333	0.1043	15	12	0.4514	328
							1h vs. 4h	0.9773	0.9456	0.03173	0.1043	15	12	0.4301	328
							1h vs. 1h	0.9773	1.073	-0.09536	0.0852	15	30	1.583	328
							1h vs. 2h	0.9773	1.023	-0.04546	0.0852	15	30	0.7546	328
							1h vs. 3h	0.9773	0.9751	0.002193	0.0852	15	30	0.03639	328
							1h vs. 4h	0.9773	1.057	-0.07951	0.0852	15	30	1.32	328
							1h vs. 1h	0.9773	0.9918	-0.01449	0.08569	15	29	0.2392	328
							1h vs. 2h	0.9773	0.9031	0.07422	0.08569	15	29	1.225	328
							1h vs. 3h	0.9773	0.7828	0.1945	0.08569	15	29	3.21	328
							1h vs. 4h	0.9773	0.573	0.4043	0.08569	15	29	6.673	328
							2h vs. 3h	0.9678	0.993	-0.02529	0.09838	15	15	0.3635	328
							2h vs. 4h	0.9678	1.04	-0.07202	0.09838	15	15	1.035	328
							2h vs. 1h	0.9678	1.08	-0.1122	0.1043	15	12	1.521	328
							2h vs. 2h	0.9678	0.8795	0.08823	0.1043	15	12	1.196	328
							2h vs. 3h	0.9678	0.944	0.02376	0.1043	15	12	0.322	328
							2h vs. 4h	0.9678	0.9456	0.02219	0.1043	15	12	0.3008	328
							2h vs. 1h	0.9678	1.073	-0.1049	0.0852	15	30	1.741	328
							2h vs. 2h	0.9678	1.023	-0.05501	0.0852	15	30	0.9131	328
							2h vs. 3h	0.9678	0.9751	-0.007351	0.0852	15	30	0.122	328
							2h vs. 4h	0.9678	1.057	-0.08905	0.0852	15	30	1.478	328
							2h vs. 1h	0.9678	0.9918	-0.02404	0.08569	15	29	0.3967	328
							2h vs. 2h	0.9678	0.9031	0.06468	0.08569	15	29	1.067	328
							2h vs. 3h	0.9678	0.7828	0.1849	0.08569	15	29	3.052	328
							2h vs. 4h	0.9678	0.573	0.3948	0.08569	15	29	6.516	328
							3h vs. 4h	0.993	1.04	-0.04674	0.09838	15	15	0.6719	328
							3h vs. 1h	0.993	1.08	-0.08691	0.1043	15	12	1.178	328
							3h vs. 2h	0.993	0.8795	0.1135	0.1043	15	12	1.538	328
							3h vs. 3h	0.993	0.944	0.04905	0.1043	15	12	0.6647	328
							3h vs. 4h	0.993	0.9456	0.04748	0.1043	15	12	0.6435	328
							3h vs. 1h	0.993	1.073	-0.07962	0.0852	15	30	1.322	328
							3h vs. 2h	0.993	1.023	-0.02972	0.0852	15	30	0.4933	328
							3h vs. 3h	0.993	0.9751	0.01794	0.0852	15	30	0.2977	328
							3h vs. 4h	0.993	1.057	-0.06376	0.0852	15	30	1.058	328
							3h vs. 1h	0.993	0.9918	0.001249	0.08569	15	29	0.02061	328
							3h vs. 2h	0.993	0.9031	0.08996	0.08569	15	29	1.485	328
							3h vs. 3h	0.993	0.7828	0.2102	0.08569	15	29	3.47	328
							3h vs. 4h	0.993	0.573	0.4201	0.08569	15	29	6.933	328
							4h vs. 1h	1.04	1.08	-0.04017	0.1043	15	12	0.5444	328
							4h vs. 2h	1.04	0.8795	0.1603	0.1043	15	12	2.172	328
							4h vs. 3h	1.04	0.944	0.09578	0.1043	15	12	1.298	328
							4h vs. 4h	1.04	0.9456	0.09421	0.1043	15	12	1.277	328
							4h vs. 1h	1.04	1.073	-0.03288	0.0852	15	30	0.5458	328
							4h vs. 2h	1.04	1.023	0.01702	0.0852	15	30	0.2825	328
							4h vs. 3h	1.04	0.9751	0.06467	0.0852	15	30	1.074	328
							4h vs. 4h	1.04	1.057	-0.01703	0.0852	15	30	0.2826	328
							4h vs. 1h	1.04	0.9918	0.04799	0.08569	15	29	0.792	328
							4h vs. 2h	1.04	0.9031	0.1367	0.08569	15	29	2.256	328
							4h vs. 3h	1.04	0.7828	0.257	0.08569	15	29	4.241	328
							4h vs. 4h	1.04	0.573	0.4668	0.08569	15	29	7.705	328
							1h vs. 2h	1.08	0.8795	0.2004	0.11	12	12	2.577	328
							1h vs. 3h	1.08	0.944	0.136	0.11	12	12	1.748	328
							1h vs. 4h	1.08	0.9456	0.1344	0.11	12	12	1.728	328
							1h vs. 1h	1.08	1.073	0.007288	0.09202	12	30	0.112	328
							1h vs. 2h	1.08	1.023	0.05719	0.09202	12	30	0.8788	328
							1h vs. 3h	1.08	0.9751	0.1048	0.09202	12	30	1.611	328
							1h vs. 4h	1.08	1.057	0.02314	0.09202	12	30	0.3556	328
							1h vs. 1h	1.08	0.9918	0.08815	0.09248	12	29	1.348	328
							1h vs. 2h	1.08	0.9031	0.1769	0.09248	12	29	2.705	328
							1h vs. 3h	1.08	0.7828	0.2971	0.09248	12	29	4.544	328
							1h vs. 4h	1.08	0.573	0.507	0.09248	12	29	7.753	328
							2h vs. 3h	0.8795	0.944	-0.06447	0.11	12	12	0.8289	328
							2h vs. 4h	0.8795	0.9456	-0.06604	0.11	12	12	0.8491	328
							2h vs. 1h	0.8795	1.073	-0.1931	0.09202	12	30	2.968	328
							2h vs. 2h	0.8795	1.023	-0.1432	0.09202	12	30	2.201	328
							2h vs. 3h	0.8795	0.9751	-0.09558	0.09202	12	30	1.469	328
							2h vs. 4h	0.8795	1.057	-0.1773	0.09202	12	30	2.724	328
							2h vs. 1h	0.8795	0.9918	-0.1123	0.09248	12	29	1.717	328
							2h vs. 2h	0.8795	0.9031	-0.02355	0.09248	12	29	0.3602	328
							2h vs. 3h	0.8795	0.7828	0.0967	0.09248	12	29	1.479	328
							2h vs. 4h	0.8795	0.573	0.3066	0.09248	12	29	4.688	328
							3h vs. 4h	0.944	0.9456	-0.001569	0.11	12	12	0.02017	328
							3h vs. 1h	0.944	1.073	-0.1287	0.09202	12	30	1.977	328
							3h vs. 2h	0.944	1.023	-0.07877	0.09202	12	30	1.21	328
							3h vs. 3h	0.944	0.9751	-0.03111	0.09202	12	30	0.4781	328
							3h vs. 4h	0.944	1.057	-0.1128	0.09202	12	30	1.734	328
							3h vs. 1h	0.944	0.9918	-0.0478	0.09248	12	29	0.731	328
							3h vs. 2h	0.944	0.9031	0.04092	0.09248	12	29	0.6257	328
							3h vs. 3h	0.944	0.7828	0.1612	0.09248	12	29	2.465	328
							3h vs. 4h	0.944	0.573	0.371	0.09248	12	29	5.674	328
							4h vs. 1h	0.9456	1.073	-0.1271	0.09202	12	30	1.953	328
							4h vs. 2h	0.9456	1.023	-0.0772	0.09202	12	30	1.186	328
							4h vs. 3h	0.9456	0.9751	-0.02954	0.09202	12	30	0.454	328
							4h vs. 4h	0.9456	1.057	-0.1112	0.09202	12	30	1.71	328
							4h vs. 1h	0.9456	0.9918	-0.04623	0.09248	12	29	0.707	328
							4h vs. 2h	0.9456	0.9031	0.04249	0.09248	12	29	0.6497	328
							4h vs. 3h	0.9456	0.7828	0.1627	0.09248	12	29	2.489	328
							4h vs. 4h	0.9456	0.573	0.3726	0.09248	12	29	5.698	328
							1h vs. 2h	1.073	1.023	0.0499	0.06956	30	30	1.014	328
							1h vs. 3h	1.073	0.9751	0.09755	0.06956	30	30	1.983	328
							1h vs. 4h	1.073	1.057	0.01585	0.06956	30	30	0.3223	328
							1h vs. 1h	1.073	0.9918	0.08087	0.07016	30	29	1.63	328
							1h vs. 2h	1.073	0.9031	0.1696	0.07016	30	29	3.418	328
							1h vs. 3h	1.073	0.7828	0.2898	0.07016	30	29	5.842	328
							1h vs. 4h	1.073	0.573	0.4997	0.07016	30	29	10.07	328
							2h vs. 3h	1.023	0.9751	0.04766	0.06956	30	30	0.9688	328
							2h vs. 4h	1.023	1.057	-0.03404	0.06956	30	30	0.6921	328
							2h vs. 1h	1.023	0.9918	0.03097	0.07016	30	29	0.6242	328
							2h vs. 2h	1.023	0.9031	0.1197	0.07016	30	29	2.412	328
							2h vs. 3h	1.023	0.7828	0.2399	0.07016	30	29	4.836	328
							2h vs. 4h	1.023	0.573	0.4498	0.07016	30	29	9.066	328
							3h vs. 4h	0.9751	1.057	-0.0817	0.06956	30	30	1.661	328
							3h vs. 1h	0.9751	0.9918	-0.01669	0.07016	30	29	0.3364	328
							3h vs. 2h	0.9751	0.9031	0.07203	0.07016	30	29	1.452	328
							3h vs. 3h	0.9751	0.7828	0.1923	0.07016	30	29	3.876	328
							3h vs. 4h	0.9751	0.573	0.4021	0.07016	30	29	8.106	328
							4h vs. 1h	1.057	0.9918	0.06501	0.07016	30	29	1.31	328
							4h vs. 2h	1.057	0.9031	0.1537	0.07016	30	29	3.099	328
							4h vs. 3h	1.057	0.7828	0.274	0.07016	30	29	5.523	328
							4h vs. 4h	1.057	0.573	0.4838	0.07016	30	29	9.753	328
							1h vs. 2h	0.9918	0.9031	0.08872	0.07075	29	29	1.773	328
							1h vs. 3h	0.9918	0.7828	0.209	0.07075	29	29	4.177	328
							1h vs. 4h	0.9918	0.573	0.4188	0.07075	29	29	8.372	328
							2h vs. 3h	0.9031	0.7828	0.1203	0.07075	29	29	2.404	328
							2h vs. 4h	0.9031	0.573	0.3301	0.07075	29	29	6.598	328
							3h vs. 4h	0.7828	0.573	0.2099	0.07075	29	29	4.195	328

## Sheet: Fig. 3E
Table Analyzed	Figure 3E normalized Beat Rate						Number of families	1
Data sets analyzed	A-P						Number of comparisons per family	120
							Alpha	0.05
ANOVA summary
F	6.931						Tukey's multiple comparisons test	Mean Diff.	95.00% CI of diff.	Significant?	Summary	Adjusted P Value
P value	<0.0001						1h vs. 2h	-0.01576	-0.3257 to 0.2942	No	ns	>0.9999	A-B
P value summary	****						1h vs. 3h	0.0825	-0.2275 to 0.3925	No	ns	>0.9999	A-C
Significant diff. among means (P < 0.05)?	Yes						1h vs. 4h	0.04643	-0.2635 to 0.3564	No	ns	>0.9999	A-D
R square	0.2342						1h vs. 1h	0.1158	-0.2129 to 0.4446	No	ns	0.9979	A-E
							1h vs. 2h	0.1136	-0.2152 to 0.4424	No	ns	0.9983	A-F
Brown-Forsythe test							1h vs. 3h	0.1292	-0.1996 to 0.4579	No	ns	0.9933	A-G
F (DFn, DFd)	1.547 (15, 340)						1h vs. 4h	0.1412	-0.1876 to 0.4700	No	ns	0.9839	A-H
P value	0.087						1h vs. 1h	0.04795	-0.2205 to 0.3164	No	ns	>0.9999	A-I
P value summary	ns						1h vs. 2h	-0.02546	-0.2939 to 0.2430	No	ns	>0.9999	A-J
Are SDs significantly different (P < 0.05)?	No						1h vs. 3h	-0.0371	-0.3055 to 0.2313	No	ns	>0.9999	A-K
							1h vs. 4h	0.04018	-0.2283 to 0.3086	No	ns	>0.9999	A-L
Bartlett's test							1h vs. 1h	0.2357	-0.02988 to 0.5014	No	ns	0.1491	A-M
Bartlett's statistic (corrected)	98.9						1h vs. 2h	0.2564	-0.009250 to 0.5220	No	ns	0.0718	A-N
P value	<0.0001						1h vs. 3h	0.2711	0.005442 to 0.5367	Yes	*	0.04	A-O
P value summary	****						1h vs. 4h	0.3837	0.1181 to 0.6493	Yes	***	0.0001	A-P
Are SDs significantly different (P < 0.05)?	Yes						2h vs. 3h	0.09826	-0.2117 to 0.4082	No	ns	0.9994	B-C
							2h vs. 4h	0.06219	-0.2478 to 0.3722	No	ns	>0.9999	B-D
ANOVA table	SS	DF	MS	F (DFn, DFd)	P value		2h vs. 1h	0.1316	-0.1972 to 0.4604	No	ns	0.9919	B-E
Treatment (between columns)	6.287	15	0.4191	F (15, 340) = 6.931	P<0.0001		2h vs. 2h	0.1293	-0.1994 to 0.4581	No	ns	0.9932	B-F
Residual (within columns)	20.56	340	0.06047				2h vs. 3h	0.1449	-0.1839 to 0.4737	No	ns	0.9794	B-G
Total	26.85	355					2h vs. 4h	0.157	-0.1718 to 0.4857	No	ns	0.9581	B-H
							2h vs. 1h	0.06371	-0.2047 to 0.3322	No	ns	>0.9999	B-I
Data summary							2h vs. 2h	-0.009704	-0.2781 to 0.2587	No	ns	>0.9999	B-J
Number of treatments (columns)	16						2h vs. 3h	-0.02134	-0.2898 to 0.2471	No	ns	>0.9999	B-K
Number of values (total)	356						2h vs. 4h	0.05594	-0.2125 to 0.3244	No	ns	>0.9999	B-L
							2h vs. 1h	0.2515	-0.01412 to 0.5171	No	ns	0.0861	B-M
							2h vs. 2h	0.2721	0.006508 to 0.5378	Yes	*	0.0383	B-N
							2h vs. 3h	0.2868	0.02120 to 0.5525	Yes	*	0.0203	B-O
							2h vs. 4h	0.3995	0.1338 to 0.6651	Yes	****	<0.0001	B-P
							3h vs. 4h	-0.03607	-0.3460 to 0.2739	No	ns	>0.9999	C-D
							3h vs. 1h	0.03334	-0.2954 to 0.3621	No	ns	>0.9999	C-E
							3h vs. 2h	0.03108	-0.2977 to 0.3599	No	ns	>0.9999	C-F
							3h vs. 3h	0.04665	-0.2821 to 0.3754	No	ns	>0.9999	C-G
							3h vs. 4h	0.0587	-0.2701 to 0.3875	No	ns	>0.9999	C-H
							3h vs. 1h	-0.03455	-0.3030 to 0.2339	No	ns	>0.9999	C-I
							3h vs. 2h	-0.108	-0.3764 to 0.1605	No	ns	0.9915	C-J
							3h vs. 3h	-0.1196	-0.3880 to 0.1488	No	ns	0.9772	C-K
							3h vs. 4h	-0.04233	-0.3108 to 0.2261	No	ns	>0.9999	C-L
							3h vs. 1h	0.1532	-0.1124 to 0.4189	No	ns	0.8284	C-M
							3h vs. 2h	0.1739	-0.09175 to 0.4395	No	ns	0.6538	C-N
							3h vs. 3h	0.1886	-0.07706 to 0.4542	No	ns	0.5109	C-O
							3h vs. 4h	0.3012	0.03557 to 0.5668	Yes	*	0.0104	C-P
							4h vs. 1h	0.06941	-0.2594 to 0.3982	No	ns	>0.9999	D-E
							4h vs. 2h	0.06715	-0.2616 to 0.3959	No	ns	>0.9999	D-F
							4h vs. 3h	0.08272	-0.2461 to 0.4115	No	ns	>0.9999	D-G
							4h vs. 4h	0.09477	-0.2340 to 0.4235	No	ns	0.9998	D-H
							4h vs. 1h	0.001519	-0.2669 to 0.2700	No	ns	>0.9999	D-I
							4h vs. 2h	-0.07189	-0.3403 to 0.1965	No	ns	>0.9999	D-J
							4h vs. 3h	-0.08353	-0.3520 to 0.1849	No	ns	0.9995	D-K
							4h vs. 4h	-0.006254	-0.2747 to 0.2622	No	ns	>0.9999	D-L
							4h vs. 1h	0.1893	-0.07631 to 0.4549	No	ns	0.5036	D-M
							4h vs. 2h	0.2099	-0.05568 to 0.4756	No	ns	0.317	D-N
							4h vs. 3h	0.2246	-0.04099 to 0.4903	No	ns	0.2111	D-O
							4h vs. 4h	0.3373	0.07164 to 0.6029	Yes	**	0.0017	D-P
							1h vs. 2h	-0.002254	-0.3488 to 0.3443	No	ns	>0.9999	E-F
							1h vs. 3h	0.01331	-0.3332 to 0.3599	No	ns	>0.9999	E-G
							1h vs. 4h	0.02537	-0.3212 to 0.3719	No	ns	>0.9999	E-H
							1h vs. 1h	-0.06789	-0.3578 to 0.2221	No	ns	>0.9999	E-I
							1h vs. 2h	-0.1413	-0.4313 to 0.1486	No	ns	0.9502	E-J
							1h vs. 3h	-0.1529	-0.4429 to 0.1370	No	ns	0.9074	E-K
							1h vs. 4h	-0.07566	-0.3656 to 0.2143	No	ns	>0.9999	E-L
							1h vs. 1h	0.1199	-0.1674 to 0.4073	No	ns	0.9878	E-M
							1h vs. 2h	0.1405	-0.1468 to 0.4279	No	ns	0.9487	E-N
							1h vs. 3h	0.1552	-0.1321 to 0.4426	No	ns	0.8898	E-O
							1h vs. 4h	0.2679	-0.01949 to 0.5552	No	ns	0.0992	E-P
							2h vs. 3h	0.01557	-0.3310 to 0.3621	No	ns	>0.9999	F-G
							2h vs. 4h	0.02762	-0.3189 to 0.3742	No	ns	>0.9999	F-H
							2h vs. 1h	-0.06563	-0.3556 to 0.2243	No	ns	>0.9999	F-I
							2h vs. 2h	-0.139	-0.4290 to 0.1509	No	ns	0.9565	F-J
							2h vs. 3h	-0.1507	-0.4406 to 0.1393	No	ns	0.9171	F-K
							2h vs. 4h	-0.07341	-0.3634 to 0.2165	No	ns	>0.9999	F-L
							2h vs. 1h	0.1222	-0.1652 to 0.4095	No	ns	0.9854	F-M
							2h vs. 2h	0.1428	-0.1446 to 0.4301	No	ns	0.9416	F-N
							2h vs. 3h	0.1575	-0.1299 to 0.4448	No	ns	0.878	F-O
							2h vs. 4h	0.2701	-0.01723 to 0.5575	No	ns	0.092	F-P
							3h vs. 4h	0.01206	-0.3345 to 0.3586	No	ns	>0.9999	G-H
							3h vs. 1h	-0.0812	-0.3711 to 0.2088	No	ns	0.9999	G-I
							3h vs. 2h	-0.1546	-0.4446 to 0.1353	No	ns	0.8997	G-J
							3h vs. 3h	-0.1663	-0.4562 to 0.1237	No	ns	0.8351	G-K
							3h vs. 4h	-0.08897	-0.3789 to 0.2010	No	ns	0.9996	G-L
							3h vs. 1h	0.1066	-0.1808 to 0.3939	No	ns	0.9964	G-M
							3h vs. 2h	0.1272	-0.1601 to 0.4146	No	ns	0.9785	G-N
							3h vs. 3h	0.1419	-0.1454 to 0.4293	No	ns	0.9444	G-O
							3h vs. 4h	0.2546	-0.03280 to 0.5419	No	ns	0.1513	G-P
							4h vs. 1h	-0.09326	-0.3832 to 0.1967	No	ns	0.9993	H-I
							4h vs. 2h	-0.1667	-0.4566 to 0.1233	No	ns	0.8324	H-J
							4h vs. 3h	-0.1783	-0.4683 to 0.1116	No	ns	0.7492	H-K
							4h vs. 4h	-0.101	-0.3910 to 0.1889	No	ns	0.9982	H-L
							4h vs. 1h	0.09454	-0.1928 to 0.3819	No	ns	0.999	H-M
							4h vs. 2h	0.1152	-0.1722 to 0.4025	No	ns	0.9918	H-N
							4h vs. 3h	0.1299	-0.1575 to 0.4172	No	ns	0.9741	H-O
							4h vs. 4h	0.2425	-0.04485 to 0.5298	No	ns	0.2141	H-P
							1h vs. 2h	-0.07341	-0.2926 to 0.1458	No	ns	0.9988	I-J
							1h vs. 3h	-0.08505	-0.3042 to 0.1341	No	ns	0.9941	I-K
							1h vs. 4h	-0.007773	-0.2270 to 0.2114	No	ns	>0.9999	I-L
							1h vs. 1h	0.1878	-0.02793 to 0.4035	No	ns	0.1724	I-M
							1h vs. 2h	0.2084	-0.007301 to 0.4242	No	ns	0.0711	I-N
							1h vs. 3h	0.2231	0.007391 to 0.4389	Yes	*	0.0344	I-O
							1h vs. 4h	0.3358	0.1200 to 0.5515	Yes	****	<0.0001	I-P
							2h vs. 3h	-0.01164	-0.2308 to 0.2075	No	ns	>0.9999	J-K
							2h vs. 4h	0.06564	-0.1535 to 0.2848	No	ns	0.9997	J-L
							2h vs. 1h	0.2612	0.04548 to 0.4769	Yes	**	0.0038	J-M
							2h vs. 2h	0.2818	0.06611 to 0.4976	Yes	***	0.001	J-N
							2h vs. 3h	0.2965	0.08080 to 0.5123	Yes	***	0.0003	J-O
							2h vs. 4h	0.4092	0.1934 to 0.6249	Yes	****	<0.0001	J-P
							3h vs. 4h	0.07728	-0.1419 to 0.2965	No	ns	0.9979	K-L
							3h vs. 1h	0.2728	0.05712 to 0.4886	Yes	**	0.0018	K-M
							3h vs. 2h	0.2935	0.07775 to 0.5092	Yes	***	0.0004	K-N
							3h vs. 3h	0.3082	0.09244 to 0.5239	Yes	***	0.0001	K-O
							3h vs. 4h	0.4208	0.2051 to 0.6365	Yes	****	<0.0001	K-P
							4h vs. 1h	0.1956	-0.02016 to 0.4113	No	ns	0.1259	L-M
							4h vs. 2h	0.2162	0.0004726 to 0.4319	Yes	*	0.0488	L-N
							4h vs. 3h	0.2309	0.01516 to 0.4466	Yes	*	0.0227	L-O
							4h vs. 4h	0.3435	0.1278 to 0.5593	Yes	****	<0.0001	L-P
							1h vs. 2h	0.02063	-0.1916 to 0.2329	No	ns	>0.9999	M-N
							1h vs. 3h	0.03532	-0.1769 to 0.2475	No	ns	>0.9999	M-O
							1h vs. 4h	0.148	-0.06427 to 0.3602	No	ns	0.5439	M-P
							2h vs. 3h	0.01469	-0.1975 to 0.2269	No	ns	>0.9999	N-O
							2h vs. 4h	0.1273	-0.08490 to 0.3395	No	ns	0.7822	N-P
							3h vs. 4h	0.1126	-0.09959 to 0.3249	No	ns	0.9031	O-P
							Test details	Mean 1	Mean 2	Mean Diff.	SE of diff.	n1	n2	q	DF
							1h vs. 2h	1.143	1.159	-0.01576	0.08979	15	15	0.2482	340
							1h vs. 3h	1.143	1.061	0.0825	0.08979	15	15	1.299	340
							1h vs. 4h	1.143	1.097	0.04643	0.08979	15	15	0.7313	340
							1h vs. 1h	1.143	1.027	0.1158	0.09524	15	12	1.72	340
							1h vs. 2h	1.143	1.03	0.1136	0.09524	15	12	1.687	340
							1h vs. 3h	1.143	1.014	0.1292	0.09524	15	12	1.918	340
							1h vs. 4h	1.143	1.002	0.1412	0.09524	15	12	2.097	340
							1h vs. 1h	1.143	1.095	0.04795	0.07776	15	30	0.8721	340
							1h vs. 2h	1.143	1.169	-0.02546	0.07776	15	30	0.4631	340
							1h vs. 3h	1.143	1.18	-0.0371	0.07776	15	30	0.6747	340
							1h vs. 4h	1.143	1.103	0.04018	0.07776	15	30	0.7307	340
							1h vs. 1h	1.143	0.9074	0.2357	0.07695	15	32	4.333	340
							1h vs. 2h	1.143	0.8867	0.2564	0.07695	15	32	4.712	340
							1h vs. 3h	1.143	0.8721	0.2711	0.07695	15	32	4.982	340
							1h vs. 4h	1.143	0.7594	0.3837	0.07695	15	32	7.052	340
							2h vs. 3h	1.159	1.061	0.09826	0.08979	15	15	1.548	340
							2h vs. 4h	1.159	1.097	0.06219	0.08979	15	15	0.9795	340
							2h vs. 1h	1.159	1.027	0.1316	0.09524	15	12	1.954	340
							2h vs. 2h	1.159	1.03	0.1293	0.09524	15	12	1.921	340
							2h vs. 3h	1.159	1.014	0.1449	0.09524	15	12	2.152	340
							2h vs. 4h	1.159	1.002	0.157	0.09524	15	12	2.331	340
							2h vs. 1h	1.159	1.095	0.06371	0.07776	15	30	1.159	340
							2h vs. 2h	1.159	1.169	-0.009704	0.07776	15	30	0.1765	340
							2h vs. 3h	1.159	1.18	-0.02134	0.07776	15	30	0.3881	340
							2h vs. 4h	1.159	1.103	0.05594	0.07776	15	30	1.017	340
							2h vs. 1h	1.159	0.9074	0.2515	0.07695	15	32	4.622	340
							2h vs. 2h	1.159	0.8867	0.2721	0.07695	15	32	5.002	340
							2h vs. 3h	1.159	0.8721	0.2868	0.07695	15	32	5.272	340
							2h vs. 4h	1.159	0.7594	0.3995	0.07695	15	32	7.342	340
							3h vs. 4h	1.061	1.097	-0.03607	0.08979	15	15	0.5681	340
							3h vs. 1h	1.061	1.027	0.03334	0.09524	15	12	0.495	340
							3h vs. 2h	1.061	1.03	0.03108	0.09524	15	12	0.4615	340
							3h vs. 3h	1.061	1.014	0.04665	0.09524	15	12	0.6927	340
							3h vs. 4h	1.061	1.002	0.0587	0.09524	15	12	0.8717	340
							3h vs. 1h	1.061	1.095	-0.03455	0.07776	15	30	0.6284	340
							3h vs. 2h	1.061	1.169	-0.108	0.07776	15	30	1.963	340
							3h vs. 3h	1.061	1.18	-0.1196	0.07776	15	30	2.175	340
							3h vs. 4h	1.061	1.103	-0.04233	0.07776	15	30	0.7697	340
							3h vs. 1h	1.061	0.9074	0.1532	0.07695	15	32	2.816	340
							3h vs. 2h	1.061	0.8867	0.1739	0.07695	15	32	3.196	340
							3h vs. 3h	1.061	0.8721	0.1886	0.07695	15	32	3.466	340
							3h vs. 4h	1.061	0.7594	0.3012	0.07695	15	32	5.536	340
							4h vs. 1h	1.097	1.027	0.06941	0.09524	15	12	1.031	340
							4h vs. 2h	1.097	1.03	0.06715	0.09524	15	12	0.9972	340
							4h vs. 3h	1.097	1.014	0.08272	0.09524	15	12	1.228	340
							4h vs. 4h	1.097	1.002	0.09477	0.09524	15	12	1.407	340
							4h vs. 1h	1.097	1.095	0.001519	0.07776	15	30	0.02763	340
							4h vs. 2h	1.097	1.169	-0.07189	0.07776	15	30	1.307	340
							4h vs. 3h	1.097	1.18	-0.08353	0.07776	15	30	1.519	340
							4h vs. 4h	1.097	1.103	-0.006254	0.07776	15	30	0.1137	340
							4h vs. 1h	1.097	0.9074	0.1893	0.07695	15	32	3.479	340
							4h vs. 2h	1.097	0.8867	0.2099	0.07695	15	32	3.859	340
							4h vs. 3h	1.097	0.8721	0.2246	0.07695	15	32	4.129	340
							4h vs. 4h	1.097	0.7594	0.3373	0.07695	15	32	6.199	340
							1h vs. 2h	1.027	1.03	-0.002254	0.1004	12	12	0.03175	340
							1h vs. 3h	1.027	1.014	0.01331	0.1004	12	12	0.1875	340
							1h vs. 4h	1.027	1.002	0.02537	0.1004	12	12	0.3574	340
							1h vs. 1h	1.027	1.095	-0.06789	0.08399	12	30	1.143	340
							1h vs. 2h	1.027	1.169	-0.1413	0.08399	12	30	2.379	340
							1h vs. 3h	1.027	1.18	-0.1529	0.08399	12	30	2.575	340
							1h vs. 4h	1.027	1.103	-0.07566	0.08399	12	30	1.274	340
							1h vs. 1h	1.027	0.9074	0.1199	0.08324	12	32	2.037	340
							1h vs. 2h	1.027	0.8867	0.1405	0.08324	12	32	2.388	340
							1h vs. 3h	1.027	0.8721	0.1552	0.08324	12	32	2.637	340
							1h vs. 4h	1.027	0.7594	0.2679	0.08324	12	32	4.551	340
							2h vs. 3h	1.03	1.014	0.01557	0.1004	12	12	0.2193	340
							2h vs. 4h	1.03	1.002	0.02762	0.1004	12	12	0.3891	340
							2h vs. 1h	1.03	1.095	-0.06563	0.08399	12	30	1.105	340
							2h vs. 2h	1.03	1.169	-0.139	0.08399	12	30	2.341	340
							2h vs. 3h	1.03	1.18	-0.1507	0.08399	12	30	2.537	340
							2h vs. 4h	1.03	1.103	-0.07341	0.08399	12	30	1.236	340
							2h vs. 1h	1.03	0.9074	0.1222	0.08324	12	32	2.076	340
							2h vs. 2h	1.03	0.8867	0.1428	0.08324	12	32	2.426	340
							2h vs. 3h	1.03	0.8721	0.1575	0.08324	12	32	2.676	340
							2h vs. 4h	1.03	0.7594	0.2701	0.08324	12	32	4.589	340
							3h vs. 4h	1.014	1.002	0.01206	0.1004	12	12	0.1698	340
							3h vs. 1h	1.014	1.095	-0.0812	0.08399	12	30	1.367	340
							3h vs. 2h	1.014	1.169	-0.1546	0.08399	12	30	2.603	340
							3h vs. 3h	1.014	1.18	-0.1663	0.08399	12	30	2.799	340
							3h vs. 4h	1.014	1.103	-0.08897	0.08399	12	30	1.498	340
							3h vs. 1h	1.014	0.9074	0.1066	0.08324	12	32	1.811	340
							3h vs. 2h	1.014	0.8867	0.1272	0.08324	12	32	2.162	340
							3h vs. 3h	1.014	0.8721	0.1419	0.08324	12	32	2.411	340
							3h vs. 4h	1.014	0.7594	0.2546	0.08324	12	32	4.325	340
							4h vs. 1h	1.002	1.095	-0.09326	0.08399	12	30	1.57	340
							4h vs. 2h	1.002	1.169	-0.1667	0.08399	12	30	2.806	340
							4h vs. 3h	1.002	1.18	-0.1783	0.08399	12	30	3.002	340
							4h vs. 4h	1.002	1.103	-0.101	0.08399	12	30	1.701	340
							4h vs. 1h	1.002	0.9074	0.09454	0.08324	12	32	1.606	340
							4h vs. 2h	1.002	0.8867	0.1152	0.08324	12	32	1.957	340
							4h vs. 3h	1.002	0.8721	0.1299	0.08324	12	32	2.206	340
							4h vs. 4h	1.002	0.7594	0.2425	0.08324	12	32	4.12	340
							1h vs. 2h	1.095	1.169	-0.07341	0.06349	30	30	1.635	340
							1h vs. 3h	1.095	1.18	-0.08505	0.06349	30	30	1.894	340
							1h vs. 4h	1.095	1.103	-0.007773	0.06349	30	30	0.1731	340
							1h vs. 1h	1.095	0.9074	0.1878	0.06249	30	32	4.25	340
							1h vs. 2h	1.095	0.8867	0.2084	0.06249	30	32	4.717	340
							1h vs. 3h	1.095	0.8721	0.2231	0.06249	30	32	5.049	340
							1h vs. 4h	1.095	0.7594	0.3358	0.06249	30	32	7.598	340
							2h vs. 3h	1.169	1.18	-0.01164	0.06349	30	30	0.2592	340
							2h vs. 4h	1.169	1.103	0.06564	0.06349	30	30	1.462	340
							2h vs. 1h	1.169	0.9074	0.2612	0.06249	30	32	5.911	340
							2h vs. 2h	1.169	0.8867	0.2818	0.06249	30	32	6.378	340
							2h vs. 3h	1.169	0.8721	0.2965	0.06249	30	32	6.711	340
							2h vs. 4h	1.169	0.7594	0.4092	0.06249	30	32	9.259	340
							3h vs. 4h	1.18	1.103	0.07728	0.06349	30	30	1.721	340
							3h vs. 1h	1.18	0.9074	0.2728	0.06249	30	32	6.175	340
							3h vs. 2h	1.18	0.8867	0.2935	0.06249	30	32	6.641	340
							3h vs. 3h	1.18	0.8721	0.3082	0.06249	30	32	6.974	340
							3h vs. 4h	1.18	0.7594	0.4208	0.06249	30	32	9.523	340
							4h vs. 1h	1.103	0.9074	0.1956	0.06249	30	32	4.426	340
							4h vs. 2h	1.103	0.8867	0.2162	0.06249	30	32	4.893	340
							4h vs. 3h	1.103	0.8721	0.2309	0.06249	30	32	5.225	340
							4h vs. 4h	1.103	0.7594	0.3435	0.06249	30	32	7.774	340
							1h vs. 2h	0.9074	0.8867	0.02063	0.06148	32	32	0.4746	340
							1h vs. 3h	0.9074	0.8721	0.03532	0.06148	32	32	0.8126	340
							1h vs. 4h	0.9074	0.7594	0.148	0.06148	32	32	3.404	340
							2h vs. 3h	0.8867	0.8721	0.01469	0.06148	32	32	0.338	340
							2h vs. 4h	0.8867	0.7594	0.1273	0.06148	32	32	2.929	340
							3h vs. 4h	0.8721	0.7594	0.1126	0.06148	32	32	2.591	340

## Sheet: Fig. 3F
Table Analyzed	Figure 3F normalized V						Number of families	1
Data sets analyzed	A-P						Number of comparisons per family	120
							Alpha	0.05
ANOVA summary
F	9.001						Tukey's multiple comparisons test	Mean Diff.	95.00% CI of diff.	Significant?	Summary	Adjusted P Value
P value	<0.0001						1h vs. 2h	-0.2568	-0.7620 to 0.2484	No	ns	0.9176	A-B
P value summary	****						1h vs. 3h	-0.2216	-0.7268 to 0.2836	No	ns	0.9754	A-C
Significant diff. among means (P < 0.05)?	Yes						1h vs. 4h	-0.168	-0.6732 to 0.3372	No	ns	0.9985	A-D
R square	0.5466						1h vs. 1h	0.3044	-0.2008 to 0.8096	No	ns	0.7533	A-E
							1h vs. 2h	0.3176	-0.1876 to 0.8228	No	ns	0.6928	A-F
Brown-Forsythe test							1h vs. 3h	0.3413	-0.1639 to 0.8465	No	ns	0.5748	A-G
F (DFn, DFd)	2.932 (15, 112)						1h vs. 4h	0.3505	-0.1547 to 0.8557	No	ns	0.5285	A-H
P value	0.0006						1h vs. 1h	0.4114	-0.09378 to 0.9166	No	ns	0.255	A-I
P value summary	***						1h vs. 2h	0.5462	0.04099 to 1.051	Yes	*	0.0209	A-J
Are SDs significantly different (P < 0.05)?	Yes						1h vs. 3h	0.6285	0.1233 to 1.134	Yes	**	0.0029	A-K
							1h vs. 4h	0.7152	0.2100 to 1.220	Yes	***	0.0003	A-L
Bartlett's test							1h vs. 1h	0.3129	-0.1923 to 0.8181	No	ns	0.7148	A-M
Bartlett's statistic (corrected)	75.48						1h vs. 2h	0.3757	-0.1295 to 0.8809	No	ns	0.4046	A-N
P value	<0.0001						1h vs. 3h	0.365	-0.1402 to 0.8702	No	ns	0.456	A-O
P value summary	****						1h vs. 4h	0.6789	0.1736 to 1.184	Yes	***	0.0008	A-P
Are SDs significantly different (P < 0.05)?	Yes						2h vs. 3h	0.03521	-0.4700 to 0.5404	No	ns	>0.9999	B-C
							2h vs. 4h	0.08881	-0.4164 to 0.5940	No	ns	>0.9999	B-D
ANOVA table	SS	DF	MS	F (DFn, DFd)	P value		2h vs. 1h	0.5612	0.05603 to 1.066	Yes	*	0.0149	B-E
Treatment (between columns)	11.22	15	0.7478	F (15, 112) = 9.001	P<0.0001		2h vs. 2h	0.5744	0.06919 to 1.080	Yes	*	0.011	B-F
Residual (within columns)	9.306	112	0.08309				2h vs. 3h	0.5982	0.09295 to 1.103	Yes	**	0.0062	B-G
Total	20.52	127					2h vs. 4h	0.6073	0.1021 to 1.113	Yes	**	0.0049	B-H
							2h vs. 1h	0.6683	0.1630 to 1.173	Yes	**	0.001	B-I
Data summary							2h vs. 2h	0.803	0.2978 to 1.308	Yes	****	<0.0001	B-J
Number of treatments (columns)	16						2h vs. 3h	0.8854	0.3802 to 1.391	Yes	****	<0.0001	B-K
Number of values (total)	128						2h vs. 4h	0.972	0.4668 to 1.477	Yes	****	<0.0001	B-L
							2h vs. 1h	0.5697	0.06452 to 1.075	Yes	*	0.0122	B-M
							2h vs. 2h	0.6326	0.1274 to 1.138	Yes	**	0.0026	B-N
							2h vs. 3h	0.6218	0.1166 to 1.127	Yes	**	0.0034	B-O
							2h vs. 4h	0.9357	0.4305 to 1.441	Yes	****	<0.0001	B-P
							3h vs. 4h	0.0536	-0.4516 to 0.5588	No	ns	>0.9999	C-D
							3h vs. 1h	0.526	0.02082 to 1.031	Yes	*	0.0325	C-E
							3h vs. 2h	0.5392	0.03398 to 1.044	Yes	*	0.0244	C-F
							3h vs. 3h	0.563	0.05774 to 1.068	Yes	*	0.0143	C-G
							3h vs. 4h	0.5721	0.06688 to 1.077	Yes	*	0.0116	C-H
							3h vs. 1h	0.633	0.1278 to 1.138	Yes	**	0.0026	C-I
							3h vs. 2h	0.7678	0.2626 to 1.273	Yes	****	<0.0001	C-J
							3h vs. 3h	0.8502	0.3449 to 1.355	Yes	****	<0.0001	C-K
							3h vs. 4h	0.9368	0.4316 to 1.442	Yes	****	<0.0001	C-L
							3h vs. 1h	0.5345	0.02931 to 1.040	Yes	*	0.0271	C-M
							3h vs. 2h	0.5974	0.09214 to 1.103	Yes	**	0.0063	C-N
							3h vs. 3h	0.5866	0.08142 to 1.092	Yes	**	0.0082	C-O
							3h vs. 4h	0.9005	0.3953 to 1.406	Yes	****	<0.0001	C-P
							4h vs. 1h	0.4724	-0.03277 to 0.9776	No	ns	0.094	D-E
							4h vs. 2h	0.4856	-0.01962 to 0.9908	No	ns	0.0735	D-F
							4h vs. 3h	0.5094	0.004148 to 1.015	Yes	*	0.046	D-G
							4h vs. 4h	0.5185	0.01329 to 1.024	Yes	*	0.0381	D-H
							4h vs. 1h	0.5795	0.07424 to 1.085	Yes	**	0.0097	D-I
							4h vs. 2h	0.7142	0.2090 to 1.219	Yes	***	0.0003	D-J
							4h vs. 3h	0.7966	0.2914 to 1.302	Yes	****	<0.0001	D-K
							4h vs. 4h	0.8832	0.3780 to 1.388	Yes	****	<0.0001	D-L
							4h vs. 1h	0.4809	-0.02428 to 0.9861	No	ns	0.0803	D-M
							4h vs. 2h	0.5438	0.03855 to 1.049	Yes	*	0.0221	D-N
							4h vs. 3h	0.533	0.02783 to 1.038	Yes	*	0.0279	D-O
							4h vs. 4h	0.8469	0.3417 to 1.352	Yes	****	<0.0001	D-P
							1h vs. 2h	0.01316	-0.4921 to 0.5184	No	ns	>0.9999	E-F
							1h vs. 3h	0.03692	-0.4683 to 0.5421	No	ns	>0.9999	E-G
							1h vs. 4h	0.04606	-0.4591 to 0.5513	No	ns	>0.9999	E-H
							1h vs. 1h	0.107	-0.3982 to 0.6122	No	ns	>0.9999	E-I
							1h vs. 2h	0.2418	-0.2634 to 0.7470	No	ns	0.9484	E-J
							1h vs. 3h	0.3241	-0.1811 to 0.8293	No	ns	0.661	E-K
							1h vs. 4h	0.4108	-0.09443 to 0.9160	No	ns	0.2573	E-L
							1h vs. 1h	0.008489	-0.4967 to 0.5137	No	ns	>0.9999	E-M
							1h vs. 2h	0.07132	-0.4339 to 0.5765	No	ns	>0.9999	E-N
							1h vs. 3h	0.0606	-0.4446 to 0.5658	No	ns	>0.9999	E-O
							1h vs. 4h	0.3744	-0.1308 to 0.8796	No	ns	0.4108	E-P
							2h vs. 3h	0.02377	-0.4814 to 0.5290	No	ns	>0.9999	F-G
							2h vs. 4h	0.03291	-0.4723 to 0.5381	No	ns	>0.9999	F-H
							2h vs. 1h	0.09386	-0.4113 to 0.5991	No	ns	>0.9999	F-I
							2h vs. 2h	0.2286	-0.2766 to 0.7338	No	ns	0.9677	F-J
							2h vs. 3h	0.311	-0.1942 to 0.8162	No	ns	0.7238	F-K
							2h vs. 4h	0.3976	-0.1076 to 0.9028	No	ns	0.3083	F-L
							2h vs. 1h	-0.004666	-0.5099 to 0.5005	No	ns	>0.9999	F-M
							2h vs. 2h	0.05817	-0.4470 to 0.5634	No	ns	>0.9999	F-N
							2h vs. 3h	0.04744	-0.4578 to 0.5527	No	ns	>0.9999	F-O
							2h vs. 4h	0.3613	-0.1439 to 0.8665	No	ns	0.4744	F-P
							3h vs. 4h	0.009141	-0.4961 to 0.5143	No	ns	>0.9999	G-H
							3h vs. 1h	0.07009	-0.4351 to 0.5753	No	ns	>0.9999	G-I
							3h vs. 2h	0.2049	-0.3003 to 0.7101	No	ns	0.9882	G-J
							3h vs. 3h	0.2872	-0.2180 to 0.7924	No	ns	0.824	G-K
							3h vs. 4h	0.3739	-0.1313 to 0.8791	No	ns	0.4135	G-L
							3h vs. 1h	-0.02843	-0.5336 to 0.4768	No	ns	>0.9999	G-M
							3h vs. 2h	0.0344	-0.4708 to 0.5396	No	ns	>0.9999	G-N
							3h vs. 3h	0.02368	-0.4815 to 0.5289	No	ns	>0.9999	G-O
							3h vs. 4h	0.3375	-0.1677 to 0.8427	No	ns	0.5941	G-P
							4h vs. 1h	0.06095	-0.4443 to 0.5662	No	ns	>0.9999	H-I
							4h vs. 2h	0.1957	-0.3095 to 0.7009	No	ns	0.9925	H-J
							4h vs. 3h	0.2781	-0.2271 to 0.7833	No	ns	0.8566	H-K
							4h vs. 4h	0.3647	-0.1405 to 0.8699	No	ns	0.4575	H-L
							4h vs. 1h	-0.03757	-0.5428 to 0.4676	No	ns	>0.9999	H-M
							4h vs. 2h	0.02526	-0.4799 to 0.5305	No	ns	>0.9999	H-N
							4h vs. 3h	0.01454	-0.4907 to 0.5197	No	ns	>0.9999	H-O
							4h vs. 4h	0.3284	-0.1768 to 0.8336	No	ns	0.64	H-P
							1h vs. 2h	0.1348	-0.3704 to 0.6400	No	ns	0.9999	I-J
							1h vs. 3h	0.2171	-0.2881 to 0.7223	No	ns	0.9796	I-K
							1h vs. 4h	0.3038	-0.2014 to 0.8090	No	ns	0.7562	I-L
							1h vs. 1h	-0.09853	-0.6037 to 0.4067	No	ns	>0.9999	I-M
							1h vs. 2h	-0.03569	-0.5409 to 0.4695	No	ns	>0.9999	I-N
							1h vs. 3h	-0.04642	-0.5516 to 0.4588	No	ns	>0.9999	I-O
							1h vs. 4h	0.2674	-0.2378 to 0.7726	No	ns	0.8898	I-P
							2h vs. 3h	0.08235	-0.4229 to 0.5876	No	ns	>0.9999	J-K
							2h vs. 4h	0.169	-0.3362 to 0.6742	No	ns	0.9984	J-L
							2h vs. 1h	-0.2333	-0.7385 to 0.2719	No	ns	0.9616	J-M
							2h vs. 2h	-0.1705	-0.6757 to 0.3348	No	ns	0.9983	J-N
							2h vs. 3h	-0.1812	-0.6864 to 0.3240	No	ns	0.9966	J-O
							2h vs. 4h	0.1327	-0.3726 to 0.6379	No	ns	>0.9999	J-P
							3h vs. 4h	0.08665	-0.4186 to 0.5919	No	ns	>0.9999	K-L
							3h vs. 1h	-0.3156	-0.8208 to 0.1896	No	ns	0.7019	K-M
							3h vs. 2h	-0.2528	-0.7580 to 0.2524	No	ns	0.9268	K-N
							3h vs. 3h	-0.2635	-0.7687 to 0.2417	No	ns	0.9006	K-O
							3h vs. 4h	0.05031	-0.4549 to 0.5555	No	ns	>0.9999	K-P
							4h vs. 1h	-0.4023	-0.9075 to 0.1029	No	ns	0.2896	L-M
							4h vs. 2h	-0.3395	-0.8447 to 0.1657	No	ns	0.5843	L-N
							4h vs. 3h	-0.3502	-0.8554 to 0.1550	No	ns	0.53	L-O
							4h vs. 4h	-0.03634	-0.5416 to 0.4689	No	ns	>0.9999	L-P
							1h vs. 2h	0.06283	-0.4424 to 0.5680	No	ns	>0.9999	M-N
							1h vs. 3h	0.05211	-0.4531 to 0.5573	No	ns	>0.9999	M-O
							1h vs. 4h	0.3659	-0.1393 to 0.8712	No	ns	0.4515	M-P
							2h vs. 3h	-0.01072	-0.5159 to 0.4945	No	ns	>0.9999	N-O
							2h vs. 4h	0.3031	-0.2021 to 0.8083	No	ns	0.7591	N-P
							3h vs. 4h	0.3138	-0.1914 to 0.8190	No	ns	0.7104	O-P
							Test details	Mean 1	Mean 2	Mean Diff.	SE of diff.	n1	n2	q	DF
							1h vs. 2h	1.37	1.627	-0.2568	0.1441	8	8	2.52	112
							1h vs. 3h	1.37	1.592	-0.2216	0.1441	8	8	2.175	112
							1h vs. 4h	1.37	1.538	-0.168	0.1441	8	8	1.649	112
							1h vs. 1h	1.37	1.065	0.3044	0.1441	8	8	2.987	112
							1h vs. 2h	1.37	1.052	0.3176	0.1441	8	8	3.116	112
							1h vs. 3h	1.37	1.029	0.3413	0.1441	8	8	3.349	112
							1h vs. 4h	1.37	1.019	0.3505	0.1441	8	8	3.439	112
							1h vs. 1h	1.37	0.9585	0.4114	0.1441	8	8	4.037	112
							1h vs. 2h	1.37	0.8237	0.5462	0.1441	8	8	5.36	112
							1h vs. 3h	1.37	0.7414	0.6285	0.1441	8	8	6.168	112
							1h vs. 4h	1.37	0.6547	0.7152	0.1441	8	8	7.018	112
							1h vs. 1h	1.37	1.057	0.3129	0.1441	8	8	3.07	112
							1h vs. 2h	1.37	0.9942	0.3757	0.1441	8	8	3.687	112
							1h vs. 3h	1.37	1.005	0.365	0.1441	8	8	3.582	112
							1h vs. 4h	1.37	0.6911	0.6789	0.1441	8	8	6.661	112
							2h vs. 3h	1.627	1.592	0.03521	0.1441	8	8	0.3455	112
							2h vs. 4h	1.627	1.538	0.08881	0.1441	8	8	0.8714	112
							2h vs. 1h	1.627	1.065	0.5612	0.1441	8	8	5.507	112
							2h vs. 2h	1.627	1.052	0.5744	0.1441	8	8	5.636	112
							2h vs. 3h	1.627	1.029	0.5982	0.1441	8	8	5.869	112
							2h vs. 4h	1.627	1.019	0.6073	0.1441	8	8	5.959	112
							2h vs. 1h	1.627	0.9585	0.6683	0.1441	8	8	6.557	112
							2h vs. 2h	1.627	0.8237	0.803	0.1441	8	8	7.88	112
							2h vs. 3h	1.627	0.7414	0.8854	0.1441	8	8	8.688	112
							2h vs. 4h	1.627	0.6547	0.972	0.1441	8	8	9.538	112
							2h vs. 1h	1.627	1.057	0.5697	0.1441	8	8	5.59	112
							2h vs. 2h	1.627	0.9942	0.6326	0.1441	8	8	6.207	112
							2h vs. 3h	1.627	1.005	0.6218	0.1441	8	8	6.102	112
							2h vs. 4h	1.627	0.6911	0.9357	0.1441	8	8	9.181	112
							3h vs. 4h	1.592	1.538	0.0536	0.1441	8	8	0.5259	112
							3h vs. 1h	1.592	1.065	0.526	0.1441	8	8	5.162	112
							3h vs. 2h	1.592	1.052	0.5392	0.1441	8	8	5.291	112
							3h vs. 3h	1.592	1.029	0.563	0.1441	8	8	5.524	112
							3h vs. 4h	1.592	1.019	0.5721	0.1441	8	8	5.614	112
							3h vs. 1h	1.592	0.9585	0.633	0.1441	8	8	6.212	112
							3h vs. 2h	1.592	0.8237	0.7678	0.1441	8	8	7.534	112
							3h vs. 3h	1.592	0.7414	0.8502	0.1441	8	8	8.342	112
							3h vs. 4h	1.592	0.6547	0.9368	0.1441	8	8	9.192	112
							3h vs. 1h	1.592	1.057	0.5345	0.1441	8	8	5.245	112
							3h vs. 2h	1.592	0.9942	0.5974	0.1441	8	8	5.862	112
							3h vs. 3h	1.592	1.005	0.5866	0.1441	8	8	5.756	112
							3h vs. 4h	1.592	0.6911	0.9005	0.1441	8	8	8.836	112
							4h vs. 1h	1.538	1.065	0.4724	0.1441	8	8	4.636	112
							4h vs. 2h	1.538	1.052	0.4856	0.1441	8	8	4.765	112
							4h vs. 3h	1.538	1.029	0.5094	0.1441	8	8	4.998	112
							4h vs. 4h	1.538	1.019	0.5185	0.1441	8	8	5.088	112
							4h vs. 1h	1.538	0.9585	0.5795	0.1441	8	8	5.686	112
							4h vs. 2h	1.538	0.8237	0.7142	0.1441	8	8	7.008	112
							4h vs. 3h	1.538	0.7414	0.7966	0.1441	8	8	7.816	112
							4h vs. 4h	1.538	0.6547	0.8832	0.1441	8	8	8.667	112
							4h vs. 1h	1.538	1.057	0.4809	0.1441	8	8	4.719	112
							4h vs. 2h	1.538	0.9942	0.5438	0.1441	8	8	5.336	112
							4h vs. 3h	1.538	1.005	0.533	0.1441	8	8	5.23	112
							4h vs. 4h	1.538	0.6911	0.8469	0.1441	8	8	8.31	112
							1h vs. 2h	1.065	1.052	0.01316	0.1441	8	8	0.1291	112
							1h vs. 3h	1.065	1.029	0.03692	0.1441	8	8	0.3623	112
							1h vs. 4h	1.065	1.019	0.04606	0.1441	8	8	0.452	112
							1h vs. 1h	1.065	0.9585	0.107	0.1441	8	8	1.05	112
							1h vs. 2h	1.065	0.8237	0.2418	0.1441	8	8	2.372	112
							1h vs. 3h	1.065	0.7414	0.3241	0.1441	8	8	3.18	112
							1h vs. 4h	1.065	0.6547	0.4108	0.1441	8	8	4.031	112
							1h vs. 1h	1.065	1.057	0.008489	0.1441	8	8	0.0833	112
							1h vs. 2h	1.065	0.9942	0.07132	0.1441	8	8	0.6998	112
							1h vs. 3h	1.065	1.005	0.0606	0.1441	8	8	0.5946	112
							1h vs. 4h	1.065	0.6911	0.3744	0.1441	8	8	3.674	112
							2h vs. 3h	1.052	1.029	0.02377	0.1441	8	8	0.2332	112
							2h vs. 4h	1.052	1.019	0.03291	0.1441	8	8	0.3229	112
							2h vs. 1h	1.052	0.9585	0.09386	0.1441	8	8	0.921	112
							2h vs. 2h	1.052	0.8237	0.2286	0.1441	8	8	2.243	112
							2h vs. 3h	1.052	0.7414	0.311	0.1441	8	8	3.051	112
							2h vs. 4h	1.052	0.6547	0.3976	0.1441	8	8	3.902	112
							2h vs. 1h	1.052	1.057	-0.004666	0.1441	8	8	0.04579	112
							2h vs. 2h	1.052	0.9942	0.05817	0.1441	8	8	0.5707	112
							2h vs. 3h	1.052	1.005	0.04744	0.1441	8	8	0.4655	112
							2h vs. 4h	1.052	0.6911	0.3613	0.1441	8	8	3.545	112
							3h vs. 4h	1.029	1.019	0.009141	0.1441	8	8	0.08969	112
							3h vs. 1h	1.029	0.9585	0.07009	0.1441	8	8	0.6878	112
							3h vs. 2h	1.029	0.8237	0.2049	0.1441	8	8	2.01	112
							3h vs. 3h	1.029	0.7414	0.2872	0.1441	8	8	2.818	112
							3h vs. 4h	1.029	0.6547	0.3739	0.1441	8	8	3.668	112
							3h vs. 1h	1.029	1.057	-0.02843	0.1441	8	8	0.279	112
							3h vs. 2h	1.029	0.9942	0.0344	0.1441	8	8	0.3376	112
							3h vs. 3h	1.029	1.005	0.02368	0.1441	8	8	0.2323	112
							3h vs. 4h	1.029	0.6911	0.3375	0.1441	8	8	3.312	112
							4h vs. 1h	1.019	0.9585	0.06095	0.1441	8	8	0.5981	112
							4h vs. 2h	1.019	0.8237	0.1957	0.1441	8	8	1.92	112
							4h vs. 3h	1.019	0.7414	0.2781	0.1441	8	8	2.729	112
							4h vs. 4h	1.019	0.6547	0.3647	0.1441	8	8	3.579	112
							4h vs. 1h	1.019	1.057	-0.03757	0.1441	8	8	0.3687	112
							4h vs. 2h	1.019	0.9942	0.02526	0.1441	8	8	0.2479	112
							4h vs. 3h	1.019	1.005	0.01454	0.1441	8	8	0.1427	112
							4h vs. 4h	1.019	0.6911	0.3284	0.1441	8	8	3.222	112
							1h vs. 2h	0.9585	0.8237	0.1348	0.1441	8	8	1.322	112
							1h vs. 3h	0.9585	0.7414	0.2171	0.1441	8	8	2.13	112
							1h vs. 4h	0.9585	0.6547	0.3038	0.1441	8	8	2.981	112
							1h vs. 1h	0.9585	1.057	-0.09853	0.1441	8	8	0.9668	112
							1h vs. 2h	0.9585	0.9942	-0.03569	0.1441	8	8	0.3502	112
							1h vs. 3h	0.9585	1.005	-0.04642	0.1441	8	8	0.4555	112
							1h vs. 4h	0.9585	0.6911	0.2674	0.1441	8	8	2.624	112
							2h vs. 3h	0.8237	0.7414	0.08235	0.1441	8	8	0.808	112
							2h vs. 4h	0.8237	0.6547	0.169	0.1441	8	8	1.658	112
							2h vs. 1h	0.8237	1.057	-0.2333	0.1441	8	8	2.289	112
							2h vs. 2h	0.8237	0.9942	-0.1705	0.1441	8	8	1.673	112
							2h vs. 3h	0.8237	1.005	-0.1812	0.1441	8	8	1.778	112
							2h vs. 4h	0.8237	0.6911	0.1327	0.1441	8	8	1.302	112
							3h vs. 4h	0.7414	0.6547	0.08665	0.1441	8	8	0.8503	112
							3h vs. 1h	0.7414	1.057	-0.3156	0.1441	8	8	3.097	112
							3h vs. 2h	0.7414	0.9942	-0.2528	0.1441	8	8	2.481	112
							3h vs. 3h	0.7414	1.005	-0.2635	0.1441	8	8	2.586	112
							3h vs. 4h	0.7414	0.6911	0.05031	0.1441	8	8	0.4937	112
							4h vs. 1h	0.6547	1.057	-0.4023	0.1441	8	8	3.947	112
							4h vs. 2h	0.6547	0.9942	-0.3395	0.1441	8	8	3.331	112
							4h vs. 3h	0.6547	1.005	-0.3502	0.1441	8	8	3.436	112
							4h vs. 4h	0.6547	0.6911	-0.03634	0.1441	8	8	0.3566	112
							1h vs. 2h	1.057	0.9942	0.06283	0.1441	8	8	0.6165	112
							1h vs. 3h	1.057	1.005	0.05211	0.1441	8	8	0.5113	112
							1h vs. 4h	1.057	0.6911	0.3659	0.1441	8	8	3.591	112
							2h vs. 3h	0.9942	1.005	-0.01072	0.1441	8	8	0.1052	112
							2h vs. 4h	0.9942	0.6911	0.3031	0.1441	8	8	2.974	112
							3h vs. 4h	1.005	0.6911	0.3138	0.1441	8	8	3.08	112

## Sheet: Fig. 4B
Table Analyzed	Figure 4B Mean indensity of Cx43						Number of families	1
Data sets analyzed	A-C						Number of comparisons per family	3
							Alpha	0.05
ANOVA summary
F	17.37						Tukey's multiple comparisons test	Mean Diff.	95.00% CI of diff.	Significant?	Summary	Adjusted P Value
P value	0.0001						Control vs. DCM	1425	-350.1 to 3200	No	ns	0.1267	A-B
P value summary	***						Control vs. HDCM	3975	2200 to 5749	Yes	****	<0.0001	A-C
Significant diff. among means (P < 0.05)?	Yes						DCM vs. HDCM	2550	775.1 to 4325	Yes	**	0.0053	B-C
R square	0.6984
							Test details	Mean 1	Mean 2	Mean Diff.	SE of diff.	n1	n2	q	DF
Brown-Forsythe test							Control vs. DCM	9342	7918	1425	683.3	6	6	2.949	15
F (DFn, DFd)	0.4144 (2, 15)						Control vs. HDCM	9342	5368	3975	683.3	6	6	8.226	15
P value	0.6681						DCM vs. HDCM	7918	5368	2550	683.3	6	6	5.278	15
P value summary	ns
Are SDs significantly different (P < 0.05)?	No
Bartlett's test
Bartlett's statistic (corrected)	1.277
P value	0.528
P value summary	ns
Are SDs significantly different (P < 0.05)?	No
ANOVA table	SS	DF	MS	F (DFn, DFd)	P value
Treatment (between columns)	48658927	2	24329463	F (2, 15) = 17.37	P=0.0001
Residual (within columns)	21009339	15	1400623
Total	69668266	17
Data summary
Number of treatments (columns)	3
Number of values (total)	18

[truncated: 42 more sheets: Fig. 4C, Fig. 4D, Fig. 5B, Fig. 5C, Fig. 5D, Fig. 5F, Fig. 5G, Fig. 6B, Fig. 6C, Fig. 6D, Fig. 6E, Fig. 6G, Fig. 6H, Fig. 6I, Fig. 7D, Fig. 7E, Fig. 7F, Fig. 7G, Fig. 7H, Fig. 7I …]
